# Supplementary material for: Dimensionality of luminescent coordination polymers of magnesium ions and 1,1′-ethynebenzene-3,3′,5,5′-tetracarboxylic acid modulated by structural inducing agents
Source: RSC Adv. 2018 Jul 16;8(45):25489–99. doi: 10.1039/c8ra04875d (PMC9082528; doi:10.1039/c8ra04875d)
Supplement: RA-008-C8RA04875D-s002 [file RA-008-C8RA04875D-s002.cif]

# Electronic Supplementary Material (ESI) for RSC Advances.
# This journal is © The Royal Society of Chemistry 2018

####################################################################### 
# 
# This file contains crystal structure data downloaded from the 
# Cambridge Structural Database (CSD) hosted by the Cambridge 
# Crystallographic Data Centre (CCDC).
# 
# Full information about CCDC data access policies and citation 
# guidelines are available at http://www.ccdc.cam.ac.uk/access/V1 
# 
# Audit and citation data items may have been added by the CCDC. 
# Please retain this information to preserve the provenance of 
# this file and to allow appropriate attribution of the data. 
# 
#######################################################################

data_1
_database_code_depnum_ccdc_archive 'CCDC 1573136'
_audit_update_record             
;
2018-05-02 deposited with the CCDC.
2018-07-03 downloaded from the CCDC.
;

_audit_creation_method           SHELXL-2014/7
_shelx_SHELXL_version_number     2014/7
_chemical_name_systematic        ?
_chemical_name_common            ?
_chemical_melting_point          ?
_chemical_formula_moiety         'C36 H22 Mg3 O20'
_chemical_formula_sum            'C36 H22 Mg3 O20'
_chemical_formula_weight         847.46

loop_
_atom_type_symbol
_atom_type_description
_atom_type_scat_dispersion_real
_atom_type_scat_dispersion_imag
_atom_type_scat_source
C C 0.0033 0.0016 'International Tables Vol C Tables 4.2.6.8 and 6.1.1.4'
H H 0.0000 0.0000 'International Tables Vol C Tables 4.2.6.8 and 6.1.1.4'
Mg Mg 0.0486 0.0363 'International Tables Vol C Tables 4.2.6.8 and 6.1.1.4'
O O 0.0106 0.0060 'International Tables Vol C Tables 4.2.6.8 and 6.1.1.4'

_space_group_crystal_system      monoclinic
_space_group_IT_number           14
_space_group_name_H-M_alt        'P 21/c'
_space_group_name_Hall           '-P 2ybc'

_shelx_space_group_comment       
;
The symmetry employed for this shelxl refinement is uniquely defined
by the following loop, which should always be used as a source of
symmetry information in preference to the above space-group names.
They are only intended as comments.
;

loop_
_space_group_symop_operation_xyz
'x, y, z'
'-x, y+1/2, -z+1/2'
'-x, -y, -z'
'x, -y-1/2, z-1/2'

_cell_length_a                   14.726(2)
_cell_length_b                   15.126(2)
_cell_length_c                   13.5397(18)
_cell_angle_alpha                90
_cell_angle_beta                 116.871(6)
_cell_angle_gamma                90
_cell_volume                     2690.3(6)
_cell_formula_units_Z            2
_cell_measurement_temperature    173(2)
_cell_measurement_reflns_used    5441
_cell_measurement_theta_min      3.01
_cell_measurement_theta_max      22.83

_exptl_crystal_description       Block
_exptl_crystal_colour            Colorless
_exptl_crystal_density_meas      ?
_exptl_crystal_density_method    ?
_exptl_crystal_density_diffrn    1.046
_exptl_crystal_F_000             868
_exptl_transmission_factor_min   ?
_exptl_transmission_factor_max   ?
_exptl_crystal_size_max          0.15
_exptl_crystal_size_mid          0.15
_exptl_crystal_size_min          0.12
_exptl_absorpt_coefficient_mu    0.117
_shelx_estimated_absorpt_T_min   ?
_shelx_estimated_absorpt_T_max   ?
_exptl_absorpt_correction_type   ?
_exptl_absorpt_correction_T_min  ?
_exptl_absorpt_correction_T_max  ?
_exptl_absorpt_process_details   ?
_exptl_absorpt_special_details   ?
_diffrn_ambient_temperature      173(2)
_diffrn_radiation_wavelength     0.71073
_diffrn_radiation_type           MoK\a
_diffrn_source                   'sealed tube'
_diffrn_radiation_monochromator  graphite
_diffrn_measurement_device_type  'CCD area detector'
_diffrn_measurement_method       'phi and omega scans'
_diffrn_detector_area_resol_mean ?
_diffrn_reflns_number            34520
_diffrn_reflns_av_unetI/netI     0.1962
_diffrn_reflns_av_R_equivalents  0.1927
_diffrn_reflns_limit_h_min       -19
_diffrn_reflns_limit_h_max       19
_diffrn_reflns_limit_k_min       -19
_diffrn_reflns_limit_k_max       19
_diffrn_reflns_limit_l_min       -17
_diffrn_reflns_limit_l_max       17
_diffrn_reflns_theta_min         3.070
_diffrn_reflns_theta_max         27.641
_diffrn_reflns_theta_full        25.242
_diffrn_measured_fraction_theta_max 0.993
_diffrn_measured_fraction_theta_full 0.999
_diffrn_reflns_Laue_measured_fraction_max 0.993
_diffrn_reflns_Laue_measured_fraction_full 0.999
_diffrn_reflns_point_group_measured_fraction_max 0.993
_diffrn_reflns_point_group_measured_fraction_full 0.999
_reflns_number_total             6235
_reflns_number_gt                2857
_reflns_threshold_expression     'I > 2\s(I)'
_reflns_Friedel_coverage         0.000
_reflns_Friedel_fraction_max     .
_reflns_Friedel_fraction_full    .

_reflns_special_details          
;
 Reflections were merged by SHELXL according to the crystal
 class for the calculation of statistics and refinement.
 
 Structure factors included contributions from the .fab file.
 
 _reflns_Friedel_fraction is defined as the number of unique
 Friedel pairs measured divided by the number that would be
 possible theoretically, ignoring centric projections and
 systematic absences.
;

_computing_data_collection       'Bruker SMART'
_computing_cell_refinement       'Bruker SMART'
_computing_data_reduction        'Bruker SAINT'
_computing_structure_solution    'SHELXL-2014/7 (Sheldrick, 2014)'
_computing_structure_refinement  'SHELXL-2014/7 (Sheldrick, 2014)'
_computing_molecular_graphics    ?
_computing_publication_material  ?
_refine_special_details          ?
_refine_ls_structure_factor_coef Fsqd
_refine_ls_matrix_type           full
_refine_ls_weighting_scheme      calc
_refine_ls_weighting_details     
'w=1/[\s^2^(Fo^2^)+(0.1151P)^2^] where P=(Fo^2^+2Fc^2^)/3'
_atom_sites_solution_primary     ?
_atom_sites_solution_secondary   ?
_atom_sites_solution_hydrogens   mixed
_refine_ls_hydrogen_treatment    mixed
_refine_ls_extinction_method     none
_refine_ls_extinction_coef       .
_refine_ls_number_reflns         6235
_refine_ls_number_parameters     274
_refine_ls_number_restraints     5
_refine_ls_R_factor_all          0.1926
_refine_ls_R_factor_gt           0.0883
_refine_ls_wR_factor_ref         0.2344
_refine_ls_wR_factor_gt          0.1995
_refine_ls_goodness_of_fit_ref   0.996
_refine_ls_restrained_S_all      0.995
_refine_ls_shift/su_max          0.000
_refine_ls_shift/su_mean         0.000

loop_
_atom_site_label
_atom_site_type_symbol
_atom_site_fract_x
_atom_site_fract_y
_atom_site_fract_z
_atom_site_U_iso_or_equiv
_atom_site_adp_type
_atom_site_occupancy
_atom_site_site_symmetry_order
_atom_site_calc_flag
_atom_site_refinement_flags_posn
_atom_site_refinement_flags_adp
_atom_site_refinement_flags_occupancy
_atom_site_disorder_assembly
_atom_site_disorder_group
Mg1 Mg 0.23966(9) 0.04051(9) 0.23897(10) 0.0233(4) Uani 1 1 d D . . . .
Mg2 Mg 0.0000 0.0000 0.0000 0.0149(4) Uani 1 2 d S . P . .
O1 O 0.09616(19) 0.09404(16) 0.12022(19) 0.0232(6) Uani 1 1 d . . . . .
O2 O 0.1631(2) 0.1438(2) 0.2899(2) 0.0511(10) Uani 1 1 d . . . . .
O3 O -0.1688(2) 0.4441(2) 0.2270(2) 0.0435(9) Uani 1 1 d . . . . .
O4 O -0.0196(2) 0.41016(17) 0.3698(2) 0.0280(7) Uani 1 1 d . . . . .
O5 O -0.4674(3) 0.1195(2) -0.5272(3) 0.0726(13) Uani 1 1 d . . . . .
O6 O -0.4993(4) 0.1978(3) -0.6764(3) 0.139(3) Uani 1 1 d . . . . .
H6 H -0.5403 0.1561 -0.7064 0.167 Uiso 1 1 calc R U . . .
O7 O -0.1264(2) 0.45588(18) -0.4917(2) 0.0282(7) Uani 1 1 d . . . . .
O8 O -0.2781(2) 0.4621(2) -0.6438(2) 0.0509(9) Uani 1 1 d . . . . .
O9 O 0.3162(3) 0.1442(2) 0.2102(3) 0.0801(13) Uani 1 1 d D . . . .
H9A H 0.2912(10) 0.1936(11) 0.224(2) 0.120 Uiso 1 1 d D U . . .
H9B H 0.296(4) 0.1471(14) 0.1375(8) 0.120 Uiso 1 1 d D U . . .
O10 O 0.3670(2) 0.0193(2) 0.3828(2) 0.0436(9) Uani 1 1 d . . . . .
H10A H 0.3564 -0.0246 0.4179 0.065 Uiso 1 1 d R U . . .
H10B H 0.3771 0.0646 0.4261 0.065 Uiso 1 1 d R U . . .
C1 C 0.0962(3) 0.1489(3) 0.1929(3) 0.0277(10) Uani 1 1 d . . . . .
C2 C 0.0180(3) 0.2201(3) 0.1569(3) 0.0268(10) Uani 1 1 d . . . . .
C3 C 0.0038(3) 0.2745(3) 0.2323(3) 0.0282(10) Uani 1 1 d . . . . .
H3 H 0.0448 0.2666 0.3096 0.034 Uiso 1 1 calc R U . . .
C4 C -0.0699(3) 0.3397(3) 0.1943(3) 0.0262(10) Uani 1 1 d . . . . .
C5 C -0.1309(3) 0.3496(3) 0.0811(3) 0.0274(10) Uani 1 1 d . . . . .
H5 H -0.1834 0.3928 0.0548 0.033 Uiso 1 1 calc R U . . .
C6 C -0.1153(3) 0.2967(3) 0.0061(3) 0.0257(10) Uani 1 1 d . . . . .
C7 C -0.0404(3) 0.2332(3) 0.0447(3) 0.0255(10) Uani 1 1 d . . . . .
H7 H -0.0286 0.1980 -0.0065 0.031 Uiso 1 1 calc R U . . .
C8 C -0.0865(3) 0.4023(3) 0.2710(3) 0.0256(10) Uani 1 1 d . . . . .
C9 C -0.1750(3) 0.3080(3) -0.1124(3) 0.0316(11) Uani 1 1 d . . . . .
C10 C -0.2154(3) 0.3078(3) -0.2103(3) 0.0338(11) Uani 1 1 d . . . . .
C11 C -0.2577(3) 0.3102(3) -0.3276(3) 0.0298(10) Uani 1 1 d . . . . .
C12 C -0.3332(3) 0.2507(3) -0.3926(3) 0.0367(12) Uani 1 1 d . . . . .
H12 H -0.3564 0.2080 -0.3578 0.044 Uiso 1 1 calc R U . . .
C13 C -0.3749(3) 0.2524(3) -0.5069(3) 0.0363(11) Uani 1 1 d . . . . .
C14 C -0.3397(3) 0.3135(3) -0.5570(3) 0.0360(11) Uani 1 1 d . . . . .
H14 H -0.3685 0.3153 -0.6355 0.043 Uiso 1 1 calc R U . . .
C15 C -0.2627(3) 0.3723(3) -0.4945(3) 0.0251(10) Uani 1 1 d . . . . .
C16 C -0.2203(3) 0.3699(3) -0.3797(3) 0.0288(10) Uani 1 1 d . . . . .
H16 H -0.1659 0.4087 -0.3365 0.035 Uiso 1 1 calc R U . . .
C17 C -0.4517(4) 0.1845(4) -0.5734(4) 0.0640(17) Uani 1 1 d . . . . .
C18 C -0.2173(3) 0.4352(3) -0.5464(3) 0.0296(10) Uani 1 1 d . . . . .

loop_
_atom_site_aniso_label
_atom_site_aniso_U_11
_atom_site_aniso_U_22
_atom_site_aniso_U_33
_atom_site_aniso_U_23
_atom_site_aniso_U_13
_atom_site_aniso_U_12
Mg1 0.0236(8) 0.0244(7) 0.0179(7) -0.0027(6) 0.0058(6) -0.0035(6)
Mg2 0.0172(9) 0.0183(9) 0.0092(8) -0.0012(7) 0.0061(7) 0.0006(8)
O1 0.0274(15) 0.0240(15) 0.0173(14) -0.0052(11) 0.0094(12) 0.0009(13)
O2 0.053(2) 0.054(2) 0.0263(18) -0.0114(15) 0.0004(16) 0.0232(18)
O3 0.0406(19) 0.048(2) 0.0287(17) -0.0122(15) 0.0039(15) 0.0201(16)
O4 0.0441(18) 0.0252(15) 0.0137(14) -0.0036(12) 0.0121(14) -0.0007(14)
O5 0.054(2) 0.066(3) 0.060(2) 0.026(2) -0.008(2) -0.038(2)
O6 0.145(4) 0.181(5) 0.034(2) 0.009(3) -0.011(3) -0.127(4)
O7 0.0239(16) 0.0324(17) 0.0299(16) -0.0032(13) 0.0134(14) -0.0126(14)
O8 0.043(2) 0.074(2) 0.0290(18) 0.0204(17) 0.0098(16) -0.0136(18)
O9 0.059(3) 0.079(3) 0.080(3) 0.034(2) 0.013(2) -0.022(2)
O10 0.043(2) 0.0382(19) 0.0310(17) 0.0034(14) 0.0003(15) -0.0129(15)
C1 0.031(2) 0.031(2) 0.017(2) -0.0048(19) 0.008(2) 0.000(2)
C2 0.036(3) 0.023(2) 0.019(2) -0.0044(17) 0.010(2) 0.001(2)
C3 0.034(3) 0.030(2) 0.015(2) 0.0001(18) 0.0059(19) 0.004(2)
C4 0.032(2) 0.023(2) 0.021(2) -0.0036(18) 0.0101(19) 0.001(2)
C5 0.031(2) 0.028(2) 0.023(2) 0.0005(18) 0.012(2) 0.005(2)
C6 0.038(3) 0.021(2) 0.017(2) -0.0032(17) 0.0116(19) -0.006(2)
C7 0.034(2) 0.022(2) 0.020(2) -0.0074(17) 0.013(2) -0.003(2)
C8 0.040(3) 0.024(2) 0.017(2) -0.0001(17) 0.017(2) -0.001(2)
C9 0.042(3) 0.028(2) 0.022(2) 0.0009(19) 0.011(2) -0.003(2)
C10 0.043(3) 0.039(3) 0.018(2) 0.0017(19) 0.012(2) -0.006(2)
C11 0.027(2) 0.038(3) 0.017(2) 0.0029(19) 0.0037(19) -0.004(2)
C12 0.038(3) 0.049(3) 0.022(2) 0.010(2) 0.013(2) -0.010(2)
C13 0.032(3) 0.046(3) 0.026(2) 0.005(2) 0.008(2) -0.017(2)
C14 0.033(3) 0.052(3) 0.016(2) -0.001(2) 0.006(2) -0.011(2)
C15 0.021(2) 0.032(2) 0.023(2) 0.0040(18) 0.0110(18) -0.0073(19)
C16 0.025(2) 0.038(3) 0.020(2) -0.0044(19) 0.0073(19) -0.012(2)
C17 0.054(4) 0.086(5) 0.033(3) 0.003(3) 0.003(3) -0.037(3)
C18 0.040(3) 0.031(3) 0.027(2) -0.0021(19) 0.023(2) -0.003(2)

_geom_special_details            
;
 All esds (except the esd in the dihedral angle between two l.s. planes)
 are estimated using the full covariance matrix.  The cell esds are taken
 into account individually in the estimation of esds in distances, angles
 and torsion angles; correlations between esds in cell parameters are only
 used when they are defined by crystal symmetry.  An approximate (isotropic)
 treatment of cell esds is used for estimating esds involving l.s. planes.
;

loop_
_geom_bond_atom_site_label_1
_geom_bond_atom_site_label_2
_geom_bond_distance
_geom_bond_site_symmetry_2
_geom_bond_publ_flag
Mg1 O3 1.965(3) 2_545 ?
Mg1 O8 2.013(3) 2_544 ?
Mg1 O10 2.028(3) . ?
Mg1 O9 2.068(4) . ?
Mg1 O1 2.153(3) . ?
Mg1 O2 2.211(3) . ?
Mg1 C1 2.520(4) . ?
Mg1 Mg2 3.6024(13) . ?
Mg2 O7 2.028(3) 4_566 ?
Mg2 O7 2.028(3) 2_544 ?
Mg2 O4 2.139(2) 4_565 ?
Mg2 O4 2.139(2) 2_545 ?
Mg2 O1 2.144(2) 3 ?
Mg2 O1 2.144(2) . ?
Mg2 Mg1 3.6024(13) 3 ?
O1 C1 1.287(4) . ?
O2 C1 1.238(4) . ?
O3 C8 1.253(5) . ?
O3 Mg1 1.965(3) 2 ?
O4 C8 1.258(4) . ?
O4 Mg2 2.139(2) 2 ?
O5 C17 1.242(6) . ?
O6 C17 1.262(6) . ?
O6 H6 0.8400 . ?
O7 C18 1.242(5) . ?
O7 Mg2 2.028(3) 2_554 ?
O8 C18 1.280(5) . ?
O8 Mg1 2.013(3) 2_554 ?
O9 H9A 0.8920(10) . ?
O9 H9B 0.8920(10) . ?
O10 H10A 0.8706 . ?
O10 H10B 0.8704 . ?
C1 C2 1.489(6) . ?
C2 C7 1.381(5) . ?
C2 C3 1.398(5) . ?
C3 C4 1.382(5) . ?
C3 H3 0.9500 . ?
C4 C5 1.391(5) . ?
C4 C8 1.505(5) . ?
C5 C6 1.391(5) . ?
C5 H5 0.9500 . ?
C6 C7 1.375(5) . ?
C6 C9 1.450(5) . ?
C7 H7 0.9500 . ?
C9 C10 1.183(5) . ?
C10 C11 1.421(5) . ?
C11 C12 1.391(5) . ?
C11 C16 1.402(5) . ?
C12 C13 1.383(5) . ?
C12 H12 0.9500 . ?
C13 C14 1.380(6) . ?
C13 C17 1.491(6) . ?
C14 C15 1.387(5) . ?
C14 H14 0.9500 . ?
C15 C16 1.389(5) . ?
C15 C18 1.507(5) . ?
C16 H16 0.9500 . ?

loop_
_geom_angle_atom_site_label_1
_geom_angle_atom_site_label_2
_geom_angle_atom_site_label_3
_geom_angle
_geom_angle_site_symmetry_1
_geom_angle_site_symmetry_3
_geom_angle_publ_flag
O3 Mg1 O8 92.63(15) 2_545 2_544 ?
O3 Mg1 O10 90.92(13) 2_545 . ?
O8 Mg1 O10 96.65(14) 2_544 . ?
O3 Mg1 O9 177.45(16) 2_545 . ?
O8 Mg1 O9 89.47(17) 2_544 . ?
O10 Mg1 O9 87.41(13) . . ?
O3 Mg1 O1 90.47(12) 2_545 . ?
O8 Mg1 O1 102.05(12) 2_544 . ?
O10 Mg1 O1 161.17(13) . . ?
O9 Mg1 O1 90.49(13) . . ?
O3 Mg1 O2 92.98(14) 2_545 . ?
O8 Mg1 O2 161.25(13) 2_544 . ?
O10 Mg1 O2 101.14(12) . . ?
O9 Mg1 O2 85.46(16) . . ?
O1 Mg1 O2 60.03(10) . . ?
O3 Mg1 C1 93.78(14) 2_545 . ?
O8 Mg1 C1 132.24(13) 2_544 . ?
O10 Mg1 C1 130.47(13) . . ?
O9 Mg1 C1 85.85(15) . . ?
O1 Mg1 C1 30.71(10) . . ?
O2 Mg1 C1 29.41(10) . . ?
O3 Mg1 Mg2 71.09(9) 2_545 . ?
O8 Mg1 Mg2 76.68(9) 2_544 . ?
O10 Mg1 Mg2 160.23(10) . . ?
O9 Mg1 Mg2 110.83(11) . . ?
O1 Mg1 Mg2 32.94(7) . . ?
O2 Mg1 Mg2 88.26(8) . . ?
C1 Mg1 Mg2 61.11(9) . . ?
O7 Mg2 O7 180.00(19) 4_566 2_544 ?
O7 Mg2 O4 92.93(10) 4_566 4_565 ?
O7 Mg2 O4 87.07(10) 2_544 4_565 ?
O7 Mg2 O4 87.07(10) 4_566 2_545 ?
O7 Mg2 O4 92.93(10) 2_544 2_545 ?
O4 Mg2 O4 180.00(18) 4_565 2_545 ?
O7 Mg2 O1 87.28(10) 4_566 3 ?
O7 Mg2 O1 92.72(10) 2_544 3 ?
O4 Mg2 O1 89.95(9) 4_565 3 ?
O4 Mg2 O1 90.05(9) 2_545 3 ?
O7 Mg2 O1 92.72(10) 4_566 . ?
O7 Mg2 O1 87.28(10) 2_544 . ?
O4 Mg2 O1 90.05(9) 4_565 . ?
O4 Mg2 O1 89.95(9) 2_545 . ?
O1 Mg2 O1 180.0 3 . ?
O7 Mg2 Mg1 116.45(8) 4_566 . ?
O7 Mg2 Mg1 63.55(8) 2_544 . ?
O4 Mg2 Mg1 110.16(8) 4_565 . ?
O4 Mg2 Mg1 69.84(8) 2_545 . ?
O1 Mg2 Mg1 146.90(7) 3 . ?
O1 Mg2 Mg1 33.10(7) . . ?
O7 Mg2 Mg1 63.55(8) 4_566 3 ?
O7 Mg2 Mg1 116.45(8) 2_544 3 ?
O4 Mg2 Mg1 69.84(8) 4_565 3 ?
O4 Mg2 Mg1 110.16(8) 2_545 3 ?
O1 Mg2 Mg1 33.10(7) 3 3 ?
O1 Mg2 Mg1 146.90(7) . 3 ?
Mg1 Mg2 Mg1 180.0 . 3 ?
C1 O1 Mg2 141.3(3) . . ?
C1 O1 Mg1 90.6(2) . . ?
Mg2 O1 Mg1 113.96(12) . . ?
C1 O2 Mg1 89.3(2) . . ?
C8 O3 Mg1 139.9(3) . 2 ?
C8 O4 Mg2 133.3(3) . 2 ?
C17 O6 H6 109.5 . . ?
C18 O7 Mg2 145.0(3) . 2_554 ?
C18 O8 Mg1 125.3(3) . 2_554 ?
Mg1 O9 H9A 106.3(19) . . ?
Mg1 O9 H9B 108(2) . . ?
H9A O9 H9B 103.6(10) . . ?
Mg1 O10 H10A 109.2 . . ?
Mg1 O10 H10B 109.0 . . ?
H10A O10 H10B 104.5 . . ?
O2 C1 O1 119.7(4) . . ?
O2 C1 C2 121.3(4) . . ?
O1 C1 C2 118.9(3) . . ?
O2 C1 Mg1 61.3(2) . . ?
O1 C1 Mg1 58.68(19) . . ?
C2 C1 Mg1 171.8(3) . . ?
C7 C2 C3 119.7(4) . . ?
C7 C2 C1 117.9(3) . . ?
C3 C2 C1 122.4(3) . . ?
C4 C3 C2 120.0(4) . . ?
C4 C3 H3 120.0 . . ?
C2 C3 H3 120.0 . . ?
C3 C4 C5 119.6(4) . . ?
C3 C4 C8 122.5(4) . . ?
C5 C4 C8 117.8(4) . . ?
C6 C5 C4 120.3(4) . . ?
C6 C5 H5 119.9 . . ?
C4 C5 H5 119.9 . . ?
C7 C6 C5 119.6(4) . . ?
C7 C6 C9 118.9(4) . . ?
C5 C6 C9 121.4(4) . . ?
C6 C7 C2 120.7(4) . . ?
C6 C7 H7 119.6 . . ?
C2 C7 H7 119.6 . . ?
O3 C8 O4 125.6(4) . . ?
O3 C8 C4 114.5(3) . . ?
O4 C8 C4 120.0(4) . . ?
C10 C9 C6 170.6(5) . . ?
C9 C10 C11 176.0(5) . . ?
C12 C11 C16 118.8(4) . . ?
C12 C11 C10 120.8(4) . . ?
C16 C11 C10 120.3(4) . . ?
C13 C12 C11 121.3(4) . . ?
C13 C12 H12 119.3 . . ?
C11 C12 H12 119.3 . . ?
C14 C13 C12 119.1(4) . . ?
C14 C13 C17 121.0(4) . . ?
C12 C13 C17 119.7(4) . . ?
C13 C14 C15 121.0(4) . . ?
C13 C14 H14 119.5 . . ?
C15 C14 H14 119.5 . . ?
C14 C15 C16 119.8(4) . . ?
C14 C15 C18 122.2(4) . . ?
C16 C15 C18 117.9(3) . . ?
C15 C16 C11 119.9(4) . . ?
C15 C16 H16 120.1 . . ?
C11 C16 H16 120.1 . . ?
O5 C17 O6 123.0(5) . . ?
O5 C17 C13 120.3(4) . . ?
O6 C17 C13 116.7(5) . . ?
O7 C18 O8 126.8(4) . . ?
O7 C18 C15 117.8(4) . . ?
O8 C18 C15 115.4(4) . . ?

loop_
_geom_torsion_atom_site_label_1
_geom_torsion_atom_site_label_2
_geom_torsion_atom_site_label_3
_geom_torsion_atom_site_label_4
_geom_torsion
_geom_torsion_site_symmetry_1
_geom_torsion_site_symmetry_2
_geom_torsion_site_symmetry_3
_geom_torsion_site_symmetry_4
_geom_torsion_publ_flag
Mg1 O2 C1 O1 6.0(4) . . . . ?
Mg1 O2 C1 C2 -171.0(4) . . . . ?
Mg2 O1 C1 O2 125.3(4) . . . . ?
Mg1 O1 C1 O2 -6.2(4) . . . . ?
Mg2 O1 C1 C2 -57.6(5) . . . . ?
Mg1 O1 C1 C2 170.9(3) . . . . ?
Mg2 O1 C1 Mg1 131.5(4) . . . . ?
O2 C1 C2 C7 166.5(4) . . . . ?
O1 C1 C2 C7 -10.5(6) . . . . ?
O2 C1 C2 C3 -12.0(6) . . . . ?
O1 C1 C2 C3 171.0(4) . . . . ?
C7 C2 C3 C4 1.4(6) . . . . ?
C1 C2 C3 C4 179.9(4) . . . . ?
C2 C3 C4 C5 1.2(6) . . . . ?
C2 C3 C4 C8 -177.9(4) . . . . ?
C3 C4 C5 C6 -2.6(6) . . . . ?
C8 C4 C5 C6 176.6(4) . . . . ?
C4 C5 C6 C7 1.2(6) . . . . ?
C4 C5 C6 C9 -177.5(4) . . . . ?
C5 C6 C7 C2 1.5(6) . . . . ?
C9 C6 C7 C2 -179.8(4) . . . . ?
C3 C2 C7 C6 -2.8(6) . . . . ?
C1 C2 C7 C6 178.6(4) . . . . ?
Mg1 O3 C8 O4 6.3(7) 2 . . . ?
Mg1 O3 C8 C4 -172.6(3) 2 . . . ?
Mg2 O4 C8 O3 -8.2(6) 2 . . . ?
Mg2 O4 C8 C4 170.6(2) 2 . . . ?
C3 C4 C8 O3 -165.2(4) . . . . ?
C5 C4 C8 O3 15.6(5) . . . . ?
C3 C4 C8 O4 15.8(6) . . . . ?
C5 C4 C8 O4 -163.3(4) . . . . ?
C16 C11 C12 C13 -3.2(7) . . . . ?
C10 C11 C12 C13 -180.0(4) . . . . ?
C11 C12 C13 C14 1.1(7) . . . . ?
C11 C12 C13 C17 176.8(4) . . . . ?
C12 C13 C14 C15 0.6(7) . . . . ?
C17 C13 C14 C15 -175.1(4) . . . . ?
C13 C14 C15 C16 0.0(7) . . . . ?
C13 C14 C15 C18 175.4(4) . . . . ?
C14 C15 C16 C11 -2.2(6) . . . . ?
C18 C15 C16 C11 -177.8(4) . . . . ?
C12 C11 C16 C15 3.8(6) . . . . ?
C10 C11 C16 C15 -179.5(4) . . . . ?
C14 C13 C17 O5 165.2(5) . . . . ?
C12 C13 C17 O5 -10.4(8) . . . . ?
C14 C13 C17 O6 -15.8(8) . . . . ?
C12 C13 C17 O6 168.6(5) . . . . ?
Mg2 O7 C18 O8 -24.3(8) 2_554 . . . ?
Mg2 O7 C18 C15 155.9(3) 2_554 . . . ?
Mg1 O8 C18 O7 3.9(6) 2_554 . . . ?
Mg1 O8 C18 C15 -176.3(3) 2_554 . . . ?
C14 C15 C18 O7 -148.7(4) . . . . ?
C16 C15 C18 O7 26.8(6) . . . . ?
C14 C15 C18 O8 31.5(6) . . . . ?
C16 C15 C18 O8 -153.1(4) . . . . ?

_refine_diff_density_max         0.508
_refine_diff_density_min         -0.384
_refine_diff_density_rms         0.078

_shelx_res_file                  
;

    F:\Xray-Me\20170723\1-solved\5_sq.res created by SHELXL-2014/7

REM TRMX 1.000 0.000 0.000 0.000 0.000 -0.500 -0.500 0.500 0.000 mP 2
REM SPGR P21/c
REM p1 in P1 New: P21/c
REM 118 parameters refined using 0 restraints
REM Highest difference peak 2.274, deepest hole -1.164, 1-sigma level 0.215
REM 120 parameters refined using 0 restraints
REM Highest difference peak 2.394, deepest hole -1.130, 1-sigma level 0.228
REM Highest difference peak 2.395, deepest hole -1.129, 1-sigma level 0.229
REM 268 parameters refined using 0 restraints
REM Highest difference peak 2.328, deepest hole -0.614, 1-sigma level 0.205
REM Highest difference peak 2.329, deepest hole -0.611, 1-sigma level 0.205
REM Highest difference peak 2.330, deepest hole -0.609, 1-sigma level 0.205
REM <olex2.extras>
REM <HklSrc "%.\\2.hkl">
REM </olex2.extras>
REM  p1 in P1 New: P21/c
REM R1 =  0.1494 for    2859 Fo > 4sig(Fo)  and  0.2684 for all    6237 data
REM    270 parameters refined using      0 restraints
REM Highest difference peak  2.327,  deepest hole -0.523,  1-sigma level  0.205
REM  p1 in P1 New: P21/c
REM R1 =  0.1494 for    2859 Fo > 4sig(Fo)  and  0.2684 for all    6237 data
REM    268 parameters refined using      0 restraints
REM Highest difference peak  2.327,  deepest hole -0.523,  1-sigma level  0.205
REM  p1 in P1 New: P21/c
REM R1 =  0.0881 for    2859 Fo > 4sig(Fo)  and  0.1921 for all    6237 data
REM    274 parameters refined using      5 restraints
REM Highest difference peak  0.506,  deepest hole -0.361,  1-sigma level  0.077
TITL p1 in P1 New: P21/c
CELL 0.71073 14.7260 15.1260 13.5397 90.000 116.871 90.000
ZERR 2.0000 0.0020 0.0020 0.0018 0.000 0.006 0.000
LATT 1
SYMM -X, 0.5+Y, 0.5-Z
SFAC C H MG O
UNIT 72 44 6 40
MERG 2
FMAP 2
GRID
PLAN 60
TEMP -100
BOND $H
CONF
EQIV $10 1+X, Y, 1+Z
DFIX 0.892 0.001 O9 H9A O9 H9B
DFIX 1.403 0.01 H9A H9B
SADI MG1 H9A MG1 H9B
DFIX 2.30 0.01 H9A H6_$10
ABIN
OMIT -1 0 2
OMIT -4 1 4
L.S. 20
ACTA
WGHT    0.115100
FVAR       0.41565
MG1   3    0.239658    0.040513    0.238970    11.00000    0.02362    0.02438 =
         0.01791   -0.00272    0.00577   -0.00350
MG2   3    0.000000    0.000000    0.000000    10.50000    0.01719    0.01828 =
         0.00923   -0.00124    0.00610    0.00060
O1    4    0.096163    0.094042    0.120218    11.00000    0.02739    0.02402 =
         0.01731   -0.00516    0.00941    0.00090
O2    4    0.163136    0.143826    0.289851    11.00000    0.05291    0.05414 =
         0.02631   -0.01141    0.00042    0.02320
O3    4   -0.168805    0.444138    0.227014    11.00000    0.04059    0.04789 =
         0.02866   -0.01221    0.00393    0.02014
O4    4   -0.019620    0.410161    0.369829    11.00000    0.04408    0.02519 =
         0.01373   -0.00360    0.01210   -0.00067
O5    4   -0.467445    0.119469   -0.527233    11.00000    0.05395    0.06573 =
         0.05997    0.02576   -0.00776   -0.03769
O6    4   -0.499319    0.197768   -0.676421    11.00000    0.14545    0.18075 =
         0.03370    0.00860   -0.01054   -0.12740
AFIX  83
H6    2   -0.540312    0.156059   -0.706378    11.00000   -1.20000
AFIX   0
O7    4   -0.126413    0.455883   -0.491694    11.00000    0.02386    0.03238 =
         0.02994   -0.00323    0.01345   -0.01260
O8    4   -0.278147    0.462097   -0.643758    11.00000    0.04280    0.07364 =
         0.02901    0.02041    0.00980   -0.01365
O9    4    0.316185    0.144167    0.210159    11.00000    0.05938    0.07919 =
         0.08024    0.03421    0.01271   -0.02175
H9A   2    0.291193    0.193573    0.224446    11.00000   -1.50000
H9B   2    0.296209    0.147120    0.137462    11.00000   -1.50000
O10   4    0.367021    0.019277    0.382788    11.00000    0.04290    0.03821 =
         0.03100    0.00340    0.00029   -0.01289
AFIX   3
H10A  2    0.356361   -0.024563    0.417908    11.00000   -1.50000
H10B  2    0.377131    0.064597    0.426138    11.00000   -1.50000
AFIX   0
C1    1    0.096155    0.148891    0.192889    11.00000    0.03145    0.03076 =
         0.01749   -0.00477    0.00802   -0.00024
C2    1    0.017970    0.220120    0.156949    11.00000    0.03588    0.02296 =
         0.01868   -0.00441    0.00972    0.00119
C3    1    0.003793    0.274473    0.232318    11.00000    0.03374    0.03006 =
         0.01488    0.00009    0.00588    0.00361
AFIX  43
H3    2    0.044766    0.266596    0.309603    11.00000   -1.20000
AFIX   0
C4    1   -0.069872    0.339682    0.194328    11.00000    0.03168    0.02340 =
         0.02131   -0.00364    0.01011    0.00068
C5    1   -0.130874    0.349641    0.081083    11.00000    0.03066    0.02816 =
         0.02311    0.00050    0.01195    0.00477
AFIX  43
H5    2   -0.183408    0.392803    0.054817    11.00000   -1.20000
AFIX   0
C6    1   -0.115266    0.296659    0.006144    11.00000    0.03836    0.02100 =
         0.01685   -0.00316    0.01163   -0.00554
C7    1   -0.040353    0.233198    0.044691    11.00000    0.03430    0.02221 =
         0.02036   -0.00743    0.01279   -0.00288
AFIX  43
H7    2   -0.028585    0.197956   -0.006468    11.00000   -1.20000
AFIX   0
C8    1   -0.086515    0.402326    0.270989    11.00000    0.04011    0.02354 =
         0.01750   -0.00013    0.01688   -0.00101
C9    1   -0.174993    0.307988   -0.112374    11.00000    0.04173    0.02815 =
         0.02168    0.00095    0.01139   -0.00269
C10   1   -0.215380    0.307755   -0.210285    11.00000    0.04256    0.03896 =
         0.01810    0.00175    0.01217   -0.00614
C11   1   -0.257711    0.310219   -0.327646    11.00000    0.02720    0.03833 =
         0.01677    0.00291    0.00373   -0.00440
C12   1   -0.333158    0.250696   -0.392627    11.00000    0.03796    0.04850 =
         0.02241    0.00952    0.01260   -0.01039
AFIX  43
H12   2   -0.356449    0.208044   -0.357794    11.00000   -1.20000
AFIX   0
C13   1   -0.374936    0.252356   -0.506888    11.00000    0.03165    0.04604 =
         0.02571    0.00497    0.00820   -0.01746
C14   1   -0.339652    0.313496   -0.556971    11.00000    0.03349    0.05245 =
         0.01636   -0.00103    0.00613   -0.01053
AFIX  43
H14   2   -0.368475    0.315346   -0.635458    11.00000   -1.20000
AFIX   0
C15   1   -0.262728    0.372306   -0.494456    11.00000    0.02146    0.03225 =
         0.02272    0.00399    0.01102   -0.00731
C16   1   -0.220259    0.369917   -0.379664    11.00000    0.02472    0.03828 =
         0.02022   -0.00436    0.00729   -0.01249
AFIX  43
H16   2   -0.165934    0.408657   -0.336464    11.00000   -1.20000
AFIX   0
C17   1   -0.451708    0.184515   -0.573402    11.00000    0.05391    0.08606 =
         0.03343    0.00258    0.00341   -0.03698
C18   1   -0.217324    0.435240   -0.546381    11.00000    0.03974    0.03132 =
         0.02675   -0.00208    0.02287   -0.00253
HKLF 4  1  1 0 0 0 0 -0.5 -0.5 0.5 0

REM  p1 in P1 New: P21/c
REM R1 =  0.0883 for    2857 Fo > 4sig(Fo)  and  0.1926 for all    6235 data
REM    274 parameters refined using      5 restraints

END

WGHT      0.1148      0.0000

REM Highest difference peak  0.508,  deepest hole -0.384,  1-sigma level  0.078
Q1    1   0.4305  0.0518  0.4171  11.00000  0.05    0.51
Q2    1  -0.0712  0.4470 -0.5055  11.00000  0.05    0.38
Q3    1  -0.3802  0.2617 -0.3581  11.00000  0.05    0.37
Q4    1  -0.6117  0.1625 -0.7505  11.00000  0.05    0.37
Q5    1  -0.3279  0.4465 -0.6190  11.00000  0.05    0.33
Q6    1  -0.5408  0.2283 -0.6305  11.00000  0.05    0.33
Q7    1  -0.2811  0.3594 -0.3599  11.00000  0.05    0.33
Q8    1  -0.0726 -0.0056 -0.0298  11.00000  0.05    0.32
Q9    1  -0.5214  0.1769 -0.5355  11.00000  0.05    0.32
Q10   1  -0.3020  0.5010 -0.7154  11.00000  0.05    0.31
Q11   1   0.2362  0.1127  0.2796  11.00000  0.05    0.31
Q12   1   0.2062  0.1518 -0.0271  11.00000  0.05    0.31
Q13   1  -0.3940  0.1449 -0.5008  11.00000  0.05    0.30
Q14   1  -0.2433  0.4583 -0.6979  11.00000  0.05    0.30
Q15   1  -0.2598  0.3011 -0.1737  11.00000  0.05    0.29
Q16   1   0.3166  0.0679  0.2735  11.00000  0.05    0.29
Q17   1   0.1593  0.1069  0.1725  11.00000  0.05    0.29
Q18   1  -0.1883  0.5011  0.1958  11.00000  0.05    0.29
Q19   1   0.2491  0.1651  0.3417  11.00000  0.05    0.28
Q20   1  -0.1970  0.5015 -0.4977  11.00000  0.05    0.28
Q21   1  -0.5684  0.1350 -0.5882  11.00000  0.05    0.28
Q22   1  -0.5022  0.0125 -0.8138  11.00000  0.05    0.27
Q23   1   0.3604  0.0716  0.1932  11.00000  0.05    0.27
Q24   1  -0.4555  0.1947 -0.4834  11.00000  0.05    0.26
Q25   1   0.0434  0.0585  0.1122  11.00000  0.05    0.26
Q26   1  -0.1474  0.2475 -0.2136  11.00000  0.05    0.26
Q27   1   0.3023  0.0858  0.2244  11.00000  0.05    0.26
Q28   1   0.1607  0.0799  0.2400  11.00000  0.05    0.26
Q29   1  -0.4063  0.1001 -0.5607  11.00000  0.05    0.26
Q30   1  -0.1701  0.4678  0.2728  11.00000  0.05    0.26
Q31   1   0.0706  0.1812  0.1185  11.00000  0.05    0.25
Q32   1  -0.2027  0.3805  0.1333  11.00000  0.05    0.25
Q33   1  -0.4385  0.3104 -0.5136  11.00000  0.05    0.25
Q34   1  -0.4474  0.2960 -0.6688  11.00000  0.05    0.25
Q35   1  -0.4542  0.2365 -0.4829  11.00000  0.05    0.25
Q36   1   0.1465  0.0780  0.1010  11.00000  0.05    0.25
Q37   1  -0.0971  0.3163 -0.3072  11.00000  0.05    0.25
Q38   1  -0.4282  0.2520 -0.4016  11.00000  0.05    0.24
Q39   1   0.4357  0.0621  0.5061  11.00000  0.05    0.24
Q40   1   0.1921  0.0790  0.2868  11.00000  0.05    0.24
Q41   1  -0.3872  0.3247 -0.5296  11.00000  0.05    0.24
Q42   1  -0.1507  0.4002 -0.5251  11.00000  0.05    0.24
Q43   1  -0.2379  0.3795 -0.6737  11.00000  0.05    0.24
Q44   1  -0.0738  0.2993 -0.0079  11.00000  0.05    0.24
Q45   1  -0.1366  0.2700  0.1310  11.00000  0.05    0.24
Q46   1  -0.2329  0.4601  0.2137  11.00000  0.05    0.24
Q47   1  -0.2090  0.3339 -0.5122  11.00000  0.05    0.24
Q48   1  -0.5486  0.4163 -0.8155  11.00000  0.05    0.24
Q49   1   0.0849  0.3011  0.1683  11.00000  0.05    0.24
Q50   1  -0.0397  0.0013  0.0246  11.00000  0.05    0.23
Q51   1   0.1644  0.0517  0.2116  11.00000  0.05    0.23
Q52   1  -0.4452  0.2652 -0.5619  11.00000  0.05    0.23
Q53   1  -0.2092  0.3703 -0.5059  11.00000  0.05    0.23
Q54   1  -0.3358  0.3335 -0.3141  11.00000  0.05    0.23
Q55   1  -0.3336  0.5181 -0.1964  11.00000  0.05    0.23
Q56   1  -0.3624  0.4809 -0.6871  11.00000  0.05    0.23
Q57   1  -0.1256  0.3076 -0.1445  11.00000  0.05    0.23
Q58   1  -0.3609  0.1653 -0.3863  11.00000  0.05    0.23
Q59   1  -0.0959  0.3414  0.0407  11.00000  0.05    0.22
Q60   1  -0.1073  0.5606 -0.1183  11.00000  0.05    0.22
;
_shelx_res_checksum              91959

_shelx_fab_file                  
;
    0    0    2     33.87      0.00
    0    0    4      7.87      0.00
    0    0    6      3.15      0.00
    0    0    8      2.26      0.00
    0    0   10     -1.90      0.00
    0    0   12     -0.97      0.00
    0    0   14     -2.05      0.00
    0    1    2     -1.15      0.00
    0    1    3      2.99      0.00
    0    1    4     12.42      0.00
    0    1    5      1.64      0.00
    0    1    6      4.49      0.00
    0    1    7     -0.85      0.00
    0    1    8      1.27      0.00
    0    1    9      0.06      0.00
    0    1   10      0.75      0.00
    0    1   11     -1.40      0.00
    0    1   12     -1.76      0.00
    0    1   13     -0.62      0.00
    0    1   14     -0.89      0.00
    0    1   15     -3.68      0.00
    0    2    1     63.81      0.00
    0    2    2    -38.44      0.00
    0    2    3     12.63      0.00
    0    2    4     -5.29      0.00
    0    2    5      4.21      0.00
    0    2    6     -5.95      0.00
    0    2    7      4.02      0.00
    0    2    8      1.34      0.00
    0    2    9      0.85      0.00
    0    2   10      0.38      0.00
    0    2   11      0.78      0.00
    0    2   12      1.44      0.00
    0    2   13     -0.91      0.00
    0    2   14     -0.77      0.00
    0    2   15     -0.37      0.00
    0    3    1    -21.73      0.00
    0    3    2     -5.24      0.00
    0    3    3    -14.68      0.00
    0    3    4      5.86      0.00
    0    3    5      1.15      0.00
    0    3    6      0.41      0.00
    0    3    7     -1.09      0.00
    0    3    8     -1.21      0.00
    0    3    9      0.36      0.00
    0    3   10      0.66      0.00
    0    3   11      0.47      0.00
    0    3   12      0.26      0.00
    0    3   13      1.13      0.00
    0    3   14     -2.13      0.00
    0    3   15      1.82      0.00
    0    4    0     12.04      0.00
    0    4    1     -5.05      0.00
    0    4    2     -1.97      0.00
    0    4    3     -8.01      0.00
    0    4    4      6.40      0.00
    0    4    5     -4.25      0.00
    0    4    6      1.04      0.00
    0    4    7     -2.25      0.00
    0    4    8      4.60      0.00
    0    4    9     -2.06      0.00
    0    4   10      1.42      0.00
    0    4   11      2.94      0.00
    0    4   12      0.79      0.00
    0    4   13      1.45      0.00
    0    4   14      0.44      0.00
    0    4   15      1.61      0.00
    0    5    1     -7.03      0.00
    0    5    2     -7.49      0.00
    0    5    3     -4.64      0.00
    0    5    4     -1.47      0.00
    0    5    5      1.57      0.00
    0    5    6     -2.97      0.00
    0    5    7     -3.32      0.00
    0    5    8     -0.11      0.00
    0    5    9     -1.43      0.00
    0    5   10     -1.78      0.00
    0    5   11     -1.17      0.00
    0    5   12     -0.33      0.00
    0    5   13     -2.22      0.00
    0    5   14     -0.44      0.00
    0    5   15      0.05      0.00
    0    6    0      6.73      0.00
    0    6    1     -0.48      0.00
    0    6    2     -5.29      0.00
    0    6    3     -2.83      0.00
    0    6    4      4.35      0.00
    0    6    5      0.22      0.00
    0    6    6      1.98      0.00
    0    6    7      0.12      0.00
    0    6    8      2.22      0.00
    0    6    9     -0.74      0.00
    0    6   10     -1.03      0.00
    0    6   11      0.35      0.00
    0    6   12     -1.13      0.00
    0    6   13      0.52      0.00
    0    6   14     -0.90      0.00
    0    7    1      7.09      0.00
    0    7    2     -6.91      0.00
    0    7    3     -2.15      0.00
    0    7    4      0.54      0.00
    0    7    5      1.68      0.00
    0    7    6      1.49      0.00
    0    7    7     -1.13      0.00
    0    7    8      2.47      0.00
    0    7    9      0.91      0.00
    0    7   10      1.36      0.00
    0    7   11     -0.61      0.00
    0    7   12      1.04      0.00
    0    7   13     -0.87      0.00
    0    7   14     -1.58      0.00
    0    8    0      0.22      0.00
    0    8    1     -0.87      0.00
    0    8    2      1.90      0.00
    0    8    3     -1.25      0.00
    0    8    4      2.36      0.00
    0    8    5      1.34      0.00
    0    8    6      0.42      0.00
    0    8    7      0.43      0.00
    0    8    8      0.49      0.00
    0    8    9      1.35      0.00
    0    8   10      0.12      0.00
    0    8   11      1.12      0.00
    0    8   12     -3.81      0.00
    0    8   13      2.40      0.00
    0    8   14      4.50      0.00
    0    9    1      2.92      0.00
    0    9    2     -1.47      0.00
    0    9    3     -3.55      0.00
    0    9    4      0.27      0.00
    0    9    5     -2.20      0.00
    0    9    6      2.76      0.00
    0    9    7     -1.69      0.00
    0    9    8      3.37      0.00
    0    9    9      0.34      0.00
    0    9   10     -1.66      0.00
    0    9   11     -1.75      0.00
    0    9   12      1.41      0.00
    0    9   13      1.03      0.00
    0   10    0     -2.78      0.00
    0   10    1     -1.29      0.00
    0   10    2     -1.78      0.00
    0   10    3      3.74      0.00
    0   10    4     -0.11      0.00
    0   10    5      3.16      0.00
    0   10    6     -0.58      0.00
    0   10    7     -0.94      0.00
    0   10    8      2.23      0.00
    0   10    9     -2.63      0.00
    0   10   10     -0.71      0.00
    0   10   11     -0.53      0.00
    0   10   12     -4.24      0.00
    0   10   13      0.37      0.00
    0   11    1     -1.31      0.00
    0   11    2     -0.63      0.00
    0   11    3     -6.02      0.00
    0   11    4     -1.55      0.00
    0   11    5      0.94      0.00
    0   11    6      0.72      0.00
    0   11    7      3.52      0.00
    0   11    8     -0.50      0.00
    0   11    9      2.81      0.00
    0   11   10      2.56      0.00
    0   11   11     -0.64      0.00
    0   11   12      1.35      0.00
    0   11   13     -0.62      0.00
    0   12    0      2.98      0.00
    0   12    1      0.98      0.00
    0   12    2     -0.49      0.00
    0   12    3     -0.22      0.00
    0   12    4      3.80      0.00
    0   12    5      0.31      0.00
    0   12    6      0.91      0.00
    0   12    7     -3.78      0.00
    0   12    8     -0.49      0.00
    0   12    9     -0.36      0.00
    0   12   10      1.81      0.00
    0   12   11      2.16      0.00
    0   12   12     -1.64      0.00
    0   13    1      0.66      0.00
    0   13    2      1.13      0.00
    0   13    3     -0.24      0.00
    0   13    4     -3.03      0.00
    0   13    5     -1.51      0.00
    0   13    6      2.20      0.00
    0   13    7      1.30      0.00
    0   13    8      2.33      0.00
    0   13    9     -0.93      0.00
    0   13   10      3.31      0.00
    0   13   11      6.46      0.00
    0   14    0     -1.72      0.00
    0   14    1      1.77      0.00
    0   14    2      1.08      0.00
    0   14    3      0.98      0.00
    0   14    4      1.42      0.00
    0   14    5      2.09      0.00
    0   14    6     -1.24      0.00
    0   14    7     -0.97      0.00
    0   14    8     -3.72      0.00
    0   14    9     -1.68      0.00
    0   14   10      0.33      0.00
    0   14   11      3.70      0.00
    0   15    1     -0.16      0.00
    0   15    2      1.30      0.00
    0   15    3      3.38      0.00
    0   15    4      0.23      0.00
    0   15    5      0.65      0.00
    0   15    6      5.26      0.00
    0   15    7      1.08      0.00
    0   15    8      1.31      0.00
    0   15    9      4.57      0.00
    0   15   10      0.89      0.00
    0   16    0      0.67      0.00
    0   16    1     -2.82      0.00
    0   16    2     -1.77      0.00
    0   16    3     -0.58      0.00
    0   16    4     -2.76      0.00
    0   16    5      2.67      0.00
    0   16    6     -2.48      0.00
    0   16    7      3.62      0.00
    0   16    8     -2.35      0.00
    0   16    9     -0.76      0.00
    0   17    1      1.30      0.00
    0   17    2     -0.34      0.00
    0   17    3      1.93      0.00
    0   17    4     -0.50      0.00
    0   17    5     -1.26      0.00
    0   17    6      1.01      0.00
    0   17    7     -0.77      0.00
    0   17    8     -6.24      0.00
    0   18    0      1.41      0.00
    0   18    1      2.13      0.00
    0   18    2      0.65      0.00
    0   18    3      1.94      0.00
    0   18    4      0.07      0.00
    0   18    5     -0.29      0.00
    0   18    6     -0.62      0.00
    0   19    1     -5.36      0.00
    0   19    2      3.05      0.00
    0   19    3      0.51      0.00
    0   19    4     -1.94      0.00
   -1    0   16      1.87      0.00
   -1    0   14      0.46      0.00
   -1    0   12      2.73      0.00
   -1    0   10     -0.49      0.00
   -1    0    8     -2.73      0.00
   -1    0    6     -9.85      0.00
   -1    0    4    -15.00      0.00
   -1    0    2     44.66      0.00
    1    0    2     38.02      0.00
    1    0    4      9.65      0.00
    1    0    6      2.07      0.00
    1    0    8      0.00      0.00
    1    0   10     -0.41      0.00
    1    0   12      0.94      0.00
    1    0   14      1.06      0.00
   -1    1   16     -1.27      0.00
   -1    1   15      4.75      0.00
   -1    1   14     -2.67      0.00
   -1    1   13     -2.38      0.00
   -1    1   12     -0.44      0.00
   -1    1   11      0.95      0.00
   -1    1   10     -1.30      0.00
   -1    1    9     -2.85      0.00
   -1    1    8     -0.46      0.00
   -1    1    7      0.14      0.00
   -1    1    6      6.80      0.00
   -1    1    5     -1.23      0.00
   -1    1    4      8.45      0.00
   -1    1    3    -14.34      0.00
   -1    1    2     49.91      0.00
    1    1    1      6.25      0.00
    1    1    2    -24.12      0.00
    1    1    3     12.91      0.00
    1    1    4     -9.90      0.00
    1    1    5      4.95      0.00
    1    1    6     -2.14      0.00
    1    1    7      1.51      0.00
    1    1    8     -0.63      0.00
    1    1    9     -0.12      0.00
    1    1   10      0.50      0.00
    1    1   11      0.73      0.00
    1    1   12      0.51      0.00
    1    1   13     -2.20      0.00
    1    1   14     -1.52      0.00
    1    1   15      0.58      0.00
   -1    2   16     -0.68      0.00
   -1    2   15      0.32      0.00
   -1    2   14     -0.46      0.00
   -1    2   13      2.72      0.00
   -1    2   12     -0.53      0.00
   -1    2   11     -2.85      0.00
   -1    2   10      1.42      0.00
   -1    2    9      2.50      0.00
   -1    2    8      2.28      0.00
   -1    2    7      0.12      0.00
   -1    2    6      1.92      0.00
   -1    2    5      1.98      0.00
   -1    2    4      0.34      0.00
   -1    2    3     16.01      0.00
   -1    2    2     51.59      0.00
   -1    2    1     -9.62      0.00
    1    2    0     -9.06      0.00
    1    2    1    -21.90      0.00
    1    2    2     22.56      0.00
    1    2    3      0.18      0.00
    1    2    4     -5.59      0.00
    1    2    5      0.21      0.00
    1    2    6     -0.85      0.00
    1    2    7      0.93      0.00
    1    2    8     -0.43      0.00
    1    2    9      2.46      0.00
    1    2   10     -0.10      0.00
    1    2   11      1.35      0.00
    1    2   12      1.79      0.00
    1    2   13      6.30      0.00
    1    2   14      0.21      0.00
    1    2   15      4.58      0.00
   -1    3   15      1.97      0.00
   -1    3   14      0.50      0.00
   -1    3   13      0.09      0.00
   -1    3   12     -0.68      0.00
   -1    3   11      0.80      0.00
   -1    3   10     -0.53      0.00
   -1    3    9     -1.02      0.00
   -1    3    8     -3.54      0.00
   -1    3    7      3.07      0.00
   -1    3    6      0.00      0.00
   -1    3    5      0.60      0.00
   -1    3    4     -7.79      0.00
   -1    3    3     16.63      0.00
   -1    3    2      3.31      0.00
   -1    3    1     -8.41      0.00
    1    3    0    -24.83      0.00
    1    3    1    -33.29      0.00
    1    3    2     14.66      0.00
    1    3    3     -9.21      0.00
    1    3    4      2.93      0.00
    1    3    5     -8.78      0.00
    1    3    6      4.95      0.00
    1    3    7     -4.17      0.00
    1    3    8      0.29      0.00
    1    3    9     -1.30      0.00
    1    3   10     -2.03      0.00
    1    3   11      1.62      0.00
    1    3   12     -0.39      0.00
    1    3   13      0.32      0.00
    1    3   14      0.65      0.00
    1    3   15      0.22      0.00
   -1    4   15      0.08      0.00
   -1    4   14     -0.40      0.00
   -1    4   13      1.15      0.00
   -1    4   12     -0.14      0.00
   -1    4   11     -0.92      0.00
   -1    4   10      1.65      0.00
   -1    4    9      2.34      0.00
   -1    4    8      0.73      0.00
   -1    4    7      0.36      0.00
   -1    4    6      4.73      0.00
   -1    4    5     -2.79      0.00
   -1    4    4      2.05      0.00
   -1    4    3     -1.39      0.00
   -1    4    2     10.74      0.00
   -1    4    1     -7.97      0.00
    1    4    0    -14.05      0.00
    1    4    1      5.81      0.00
    1    4    2     -0.38      0.00
    1    4    3      6.13      0.00
    1    4    4     -6.27      0.00
    1    4    5     -0.89      0.00
    1    4    6      0.60      0.00
    1    4    7     -2.76      0.00
    1    4    8      0.72      0.00
    1    4    9      0.41      0.00
    1    4   10     -0.98      0.00
    1    4   11     -2.56      0.00
    1    4   12     -0.20      0.00
    1    4   13     -0.39      0.00
    1    4   14     -2.12      0.00
   -1    5   15      3.53      0.00
   -1    5   14      2.64      0.00
   -1    5   13      1.34      0.00
   -1    5   12      0.00      0.00
   -1    5   11      1.15      0.00
   -1    5   10      2.28      0.00
   -1    5    9     -2.36      0.00
   -1    5    8     -1.39      0.00
   -1    5    7     -2.06      0.00
   -1    5    6      0.05      0.00
   -1    5    5     -3.23      0.00
   -1    5    4     -4.62      0.00
   -1    5    3      4.39      0.00
   -1    5    2      5.51      0.00
   -1    5    1     -6.58      0.00
    1    5    0      3.88      0.00
    1    5    1     -1.69      0.00
    1    5    2      1.49      0.00
    1    5    3      1.36      0.00
    1    5    4     -0.42      0.00
    1    5    5     -2.09      0.00
    1    5    6      1.54      0.00
    1    5    7      0.74      0.00
    1    5    8     -2.67      0.00
    1    5    9      0.28      0.00
    1    5   10     -1.99      0.00
    1    5   11     -1.36      0.00
    1    5   12     -2.78      0.00
    1    5   13     -2.09      0.00
    1    5   14     -1.14      0.00
   -1    6   15      0.08      0.00
   -1    6   14      3.15      0.00
   -1    6   13     -1.19      0.00
   -1    6   12     -0.30      0.00
   -1    6   11     -0.19      0.00
   -1    6   10     -1.46      0.00
   -1    6    9      0.36      0.00
   -1    6    8     -1.19      0.00
   -1    6    7     -0.27      0.00
   -1    6    6      2.14      0.00
   -1    6    5     -2.07      0.00
   -1    6    4     -1.92      0.00
   -1    6    3      0.33      0.00
   -1    6    2      6.89      0.00
   -1    6    1     -7.81      0.00
    1    6    0     -1.50      0.00
    1    6    1     10.93      0.00
    1    6    2      4.09      0.00
    1    6    3      1.00      0.00
    1    6    4      1.88      0.00
    1    6    5     -3.44      0.00
    1    6    6      5.03      0.00
    1    6    7     -0.34      0.00
    1    6    8      1.28      0.00
    1    6    9      2.09      0.00
    1    6   10      1.21      0.00
    1    6   11      0.51      0.00
    1    6   12      2.41      0.00
    1    6   13     -0.45      0.00
    1    6   14      1.80      0.00
   -1    7   15     -1.06      0.00
   -1    7   14     -1.27      0.00
   -1    7   13      0.64      0.00
   -1    7   12     -0.41      0.00
   -1    7   11      1.52      0.00
   -1    7   10     -1.49      0.00
   -1    7    9     -3.47      0.00
   -1    7    8     -0.22      0.00
   -1    7    7     -2.23      0.00
   -1    7    6      0.80      0.00
   -1    7    5     -4.93      0.00
   -1    7    4     -1.02      0.00
   -1    7    3      4.05      0.00
   -1    7    2     -1.66      0.00
   -1    7    1      1.22      0.00
    1    7    0      0.46      0.00
    1    7    1     -0.70      0.00
    1    7    2      4.04      0.00
    1    7    3      2.05      0.00
    1    7    4     -1.14      0.00
    1    7    5     -3.45      0.00
    1    7    6     -1.26      0.00
    1    7    7      1.09      0.00
    1    7    8     -1.45      0.00
    1    7    9     -2.59      0.00
    1    7   10     -1.65      0.00
    1    7   11      2.60      0.00
    1    7   12     -2.16      0.00
    1    7   13     -3.44      0.00
    1    7   14      0.56      0.00
   -1    8   14     -2.88      0.00
   -1    8   13     -2.06      0.00
   -1    8   12      1.53      0.00
   -1    8   11      1.05      0.00
   -1    8   10      1.19      0.00
   -1    8    9     -0.72      0.00
   -1    8    8     -2.51      0.00
   -1    8    7      3.29      0.00
   -1    8    6      0.39      0.00
   -1    8    5      2.33      0.00
   -1    8    4     -1.62      0.00
   -1    8    3      3.76      0.00
   -1    8    2     -3.60      0.00
   -1    8    1      4.19      0.00
    1    8    0     -2.19      0.00
    1    8    1      1.91      0.00
    1    8    2      5.12      0.00
    1    8    3     -0.45      0.00
    1    8    4      0.72      0.00
    1    8    5     -2.43      0.00
    1    8    6     -0.13      0.00
    1    8    7     -1.41      0.00
    1    8    8     -1.43      0.00
    1    8    9      0.15      0.00
    1    8   10      0.20      0.00
    1    8   11      0.09      0.00
    1    8   12      1.03      0.00
    1    8   13     -2.46      0.00
   -1    9   14     -0.69      0.00
   -1    9   13      3.18      0.00
   -1    9   12     -0.61      0.00
   -1    9   11      3.92      0.00
   -1    9   10      0.17      0.00
   -1    9    9      1.26      0.00
   -1    9    8     -0.67      0.00
   -1    9    7      0.35      0.00
   -1    9    6     -0.80      0.00
   -1    9    5     -2.89      0.00
   -1    9    4      1.27      0.00
   -1    9    3     -2.09      0.00
   -1    9    2      2.80      0.00
   -1    9    1      2.38      0.00
    1    9    0      1.34      0.00
    1    9    1     -1.28      0.00
    1    9    2     -2.30      0.00
    1    9    3      2.83      0.00
    1    9    4     -1.64      0.00
    1    9    5     -0.84      0.00
    1    9    6      0.57      0.00
    1    9    7     -1.74      0.00
    1    9    8      1.91      0.00
    1    9    9     -2.83      0.00
    1    9   10     -3.08      0.00
    1    9   11      1.03      0.00
    1    9   12      0.85      0.00
    1    9   13     -3.31      0.00
   -1   10   13     -2.69      0.00
   -1   10   12      0.85      0.00
   -1   10   11     -0.84      0.00
   -1   10   10     -1.53      0.00
   -1   10    9     -4.65      0.00
   -1   10    8      0.70      0.00
   -1   10    7     -3.15      0.00
   -1   10    6      3.04      0.00
   -1   10    5     -2.75      0.00
   -1   10    4      1.00      0.00
   -1   10    3      1.59      0.00
   -1   10    2     -0.59      0.00
   -1   10    1      4.84      0.00
    1   10    0     -1.79      0.00
    1   10    1     -0.74      0.00
    1   10    2      3.29      0.00
    1   10    3      0.71      0.00
    1   10    4     -0.36      0.00
    1   10    5     -1.51      0.00
    1   10    6     -1.80      0.00
    1   10    7      0.36      0.00
    1   10    8     -3.14      0.00
    1   10    9     -0.71      0.00
    1   10   10      3.16      0.00
    1   10   11     -0.90      0.00
    1   10   12      1.29      0.00
    1   10   13     -4.37      0.00
   -1   11   13      2.44      0.00
   -1   11   12     -1.19      0.00
   -1   11   11     -0.51      0.00
   -1   11   10      1.27      0.00
   -1   11    9      0.24      0.00
   -1   11    8      1.38      0.00
   -1   11    7      1.61      0.00
   -1   11    6     -1.20      0.00
   -1   11    5      0.76      0.00
   -1   11    4     -1.88      0.00
   -1   11    3      2.20      0.00
   -1   11    2     -3.51      0.00
   -1   11    1     -2.19      0.00
    1   11    0      3.74      0.00
    1   11    1     -0.41      0.00
    1   11    2     -1.86      0.00
    1   11    3     -1.20      0.00
    1   11    4      1.78      0.00
    1   11    5     -3.26      0.00
    1   11    6      1.85      0.00
    1   11    7     -0.46      0.00
    1   11    8      0.79      0.00
    1   11    9      2.48      0.00
    1   11   10      0.99      0.00
    1   11   11      0.62      0.00
    1   11   12      0.80      0.00
   -1   12   12     -2.95      0.00
   -1   12   11     -3.18      0.00
   -1   12   10     -1.88      0.00
   -1   12    9      0.27      0.00
   -1   12    8     -3.27      0.00
   -1   12    7      0.74      0.00
   -1   12    6      0.20      0.00
   -1   12    5     -0.95      0.00
   -1   12    4      0.48      0.00
   -1   12    3     -3.23      0.00
   -1   12    2      0.60      0.00
   -1   12    1      0.30      0.00
    1   12    0      1.90      0.00
    1   12    1      2.59      0.00
    1   12    2      2.66      0.00
    1   12    3      3.88      0.00
    1   12    4     -1.40      0.00
    1   12    5     -1.78      0.00
    1   12    6     -1.74      0.00
    1   12    7     -0.68      0.00
    1   12    8      0.68      0.00
    1   12    9     -3.67      0.00
    1   12   10     -3.41      0.00
    1   12   11      2.33      0.00
    1   12   12      0.76      0.00
   -1   13   12     -4.46      0.00
   -1   13   11     -3.96      0.00
   -1   13   10      0.79      0.00
   -1   13    9      1.35      0.00
   -1   13    8      2.92      0.00
   -1   13    7     -0.49      0.00
   -1   13    6     -0.95      0.00
   -1   13    5     -0.49      0.00
   -1   13    4      1.53      0.00
   -1   13    3     -0.38      0.00
   -1   13    2     -2.31      0.00
   -1   13    1      0.41      0.00
    1   13    0     -2.22      0.00
    1   13    1      1.19      0.00
    1   13    2      0.06      0.00
    1   13    3     -0.21      0.00
    1   13    4     -3.05      0.00
    1   13    5      1.94      0.00
    1   13    6     -1.93      0.00
    1   13    7      3.01      0.00
    1   13    8      1.94      0.00
    1   13    9     -0.71      0.00
    1   13   10     -2.21      0.00
    1   13   11     -1.71      0.00
   -1   14   11     -1.22      0.00
   -1   14   10     -0.65      0.00
   -1   14    9     -3.45      0.00
   -1   14    8      0.39      0.00
   -1   14    7     -3.34      0.00
   -1   14    6      0.14      0.00
   -1   14    5      0.11      0.00
   -1   14    4     -2.45      0.00
   -1   14    3     -3.69      0.00
   -1   14    2      1.02      0.00
   -1   14    1      1.31      0.00
    1   14    0      1.11      0.00
    1   14    1      0.69      0.00
    1   14    2     -0.75      0.00
    1   14    3      1.79      0.00
    1   14    4      1.08      0.00
    1   14    5     -0.15      0.00
    1   14    6      0.72      0.00
    1   14    7     -0.74      0.00
    1   14    8     -0.85      0.00
    1   14    9      1.52      0.00
    1   14   10     -4.13      0.00
   -1   15   10     -0.45      0.00
   -1   15    9     -0.36      0.00
   -1   15    8      0.17      0.00
   -1   15    7     -0.88      0.00
   -1   15    6      0.35      0.00
   -1   15    5      1.99      0.00
   -1   15    4      3.70      0.00
   -1   15    3      0.41      0.00
   -1   15    2      0.12      0.00
   -1   15    1      0.16      0.00
    1   15    0     -0.09      0.00
    1   15    1     -1.15      0.00
    1   15    2     -2.09      0.00
    1   15    3      1.30      0.00
    1   15    4     -4.45      0.00
    1   15    5      1.61      0.00
    1   15    6     -1.48      0.00
    1   15    7      3.71      0.00
    1   15    8      1.04      0.00
    1   15    9      2.33      0.00
   -1   16    9      5.48      0.00
   -1   16    8      3.99      0.00
   -1   16    7     -5.28      0.00
   -1   16    6      4.14      0.00
   -1   16    5      0.88      0.00
   -1   16    4     -2.01      0.00
   -1   16    3      0.61      0.00
   -1   16    2      1.49      0.00
   -1   16    1      3.01      0.00
    1   16    0     -0.39      0.00
    1   16    1      2.96      0.00
    1   16    2     -1.29      0.00
    1   16    3     -4.17      0.00
    1   16    4     -2.89      0.00
    1   16    5     -5.01      0.00
    1   16    6     -2.59      0.00
    1   16    7     -2.10      0.00
    1   16    8     -4.21      0.00
   -1   17    8     -1.47      0.00
   -1   17    7      1.40      0.00
   -1   17    6     -1.23      0.00
   -1   17    5      4.01      0.00
   -1   17    4      2.22      0.00
   -1   17    3     -3.78      0.00
   -1   17    2     -3.16      0.00
   -1   17    1     -4.50      0.00
    1   17    0      2.23      0.00
    1   17    1      0.98      0.00
    1   17    2      0.71      0.00
    1   17    3      0.87      0.00
    1   17    4     -0.07      0.00
    1   17    5     -1.06      0.00
    1   17    6      0.10      0.00
    1   17    7      1.97      0.00
   -1   18    6      4.56      0.00
   -1   18    5      0.58      0.00
   -1   18    4     -2.67      0.00
   -1   18    3     -1.62      0.00
   -1   18    2     -0.13      0.00
   -1   18    1      2.34      0.00
    1   18    0      0.41      0.00
    1   18    1     -3.60      0.00
    1   18    2      1.12      0.00
    1   18    3     -2.78      0.00
    1   18    4     -5.34      0.00
    1   18    5      0.53      0.00
   -1   19    4     -0.16      0.00
   -1   19    3      0.74      0.00
   -1   19    2     -1.25      0.00
   -1   19    1      3.23      0.00
    1   19    0     -0.06      0.00
    1   19    1      2.24      0.00
    1   19    2     -1.58      0.00
    1   19    3      0.52      0.00
   -2    0   16     -2.60      0.00
   -2    0   14      2.52      0.00
   -2    0   12      0.28      0.00
   -2    0   10      1.25      0.00
   -2    0    8      0.26      0.00
   -2    0    6    -10.59      0.00
   -2    0    4    -11.44      0.00
   -2    0    2    -15.98      0.00
    2    0    0      9.00      0.00
    2    0    2    -37.73      0.00
    2    0    4     -7.28      0.00
    2    0    6      0.49      0.00
    2    0    8     -0.03      0.00
    2    0   10     -1.40      0.00
    2    0   12     -1.33      0.00
    2    0   14     -1.60      0.00
   -2    1   16      1.53      0.00
   -2    1   15     -0.21      0.00
   -2    1   14     -0.72      0.00
   -2    1   13     -1.12      0.00
   -2    1   12      1.23      0.00
   -2    1   11     -1.46      0.00
   -2    1   10     -1.31      0.00
   -2    1    9     -0.47      0.00
   -2    1    8     -2.60      0.00
   -2    1    7      2.77      0.00
   -2    1    6     -5.93      0.00
   -2    1    5     -1.51      0.00
   -2    1    4     -7.25      0.00
   -2    1    3    -26.19      0.00
   -2    1    2    -14.96      0.00
   -2    1    1     12.15      0.00
    2    1    0     15.70      0.00
    2    1    1    -30.27      0.00
    2    1    2    -17.46      0.00
    2    1    3      1.95      0.00
    2    1    4     -2.76      0.00
    2    1    5      1.01      0.00
    2    1    6     -1.86      0.00
    2    1    7      2.39      0.00
    2    1    8     -0.23      0.00
    2    1    9      1.65      0.00
    2    1   10      0.29      0.00
    2    1   11      1.40      0.00
    2    1   12     -0.36      0.00
    2    1   13      4.71      0.00
    2    1   14     -1.14      0.00
   -2    2   16     -4.17      0.00
   -2    2   15      0.50      0.00
   -2    2   14     -1.30      0.00
   -2    2   13     -3.81      0.00
   -2    2   12      1.31      0.00
   -2    2   11      1.30      0.00
   -2    2   10     -1.00      0.00
   -2    2    9      0.02      0.00
   -2    2    8      2.72      0.00
   -2    2    7     -2.09      0.00
   -2    2    6      1.05      0.00
   -2    2    5     -1.80      0.00
   -2    2    4     10.67      0.00
   -2    2    3    -25.68      0.00
   -2    2    2     10.63      0.00
   -2    2    1    -49.87      0.00
    2    2    0     74.21      0.00
    2    2    1     -4.36      0.00
    2    2    2      1.41      0.00
    2    2    3    -15.93      0.00
    2    2    4      7.12      0.00
    2    2    5     -8.57      0.00
    2    2    6      1.94      0.00
    2    2    7     -1.06      0.00
    2    2    8      0.10      0.00
    2    2    9      1.27      0.00
    2    2   10     -1.54      0.00
    2    2   11      0.36      0.00
    2    2   12      0.09      0.00
    2    2   13      0.00      0.00
    2    2   14      0.86      0.00
   -2    3   16     -1.09      0.00
   -2    3   15      1.07      0.00
   -2    3   14     -1.35      0.00
   -2    3   13      0.40      0.00
   -2    3   12      1.60      0.00
   -2    3   11     -2.58      0.00
   -2    3   10     -1.28      0.00
   -2    3    9      1.43      0.00
   -2    3    8     -0.04      0.00
   -2    3    7      1.12      0.00
   -2    3    6     -2.91      0.00
   -2    3    5      6.80      0.00
   -2    3    4      3.09      0.00
   -2    3    3     -3.01      0.00
   -2    3    2     15.00      0.00
   -2    3    1     11.82      0.00
    2    3    0    -19.67      0.00
    2    3    1      5.94      0.00
    2    3    2    -17.90      0.00
    2    3    3     -2.20      0.00
    2    3    4      2.27      0.00
    2    3    5      0.02      0.00
    2    3    6      1.23      0.00
    2    3    7     -4.12      0.00
    2    3    8     -1.30      0.00
    2    3    9     -1.87      0.00
    2    3   10      0.36      0.00
    2    3   11     -3.48      0.00
    2    3   12     -2.74      0.00
    2    3   13     -1.45      0.00
    2    3   14     -3.26      0.00
   -2    4   16     -3.42      0.00
   -2    4   15     -1.81      0.00
   -2    4   14     -1.98      0.00
   -2    4   13      0.83      0.00
   -2    4   12      0.44      0.00
   -2    4   11      1.79      0.00
   -2    4   10     -0.92      0.00
   -2    4    9      0.75      0.00
   -2    4    8      3.51      0.00
   -2    4    7      1.93      0.00
   -2    4    6      0.32      0.00
   -2    4    5      3.83      0.00
   -2    4    4      7.82      0.00
   -2    4    3     -5.31      0.00
   -2    4    2      2.26      0.00
   -2    4    1     -5.67      0.00
    2    4    0     28.91      0.00
    2    4    1     16.59      0.00
    2    4    2     -4.20      0.00
    2    4    3      2.59      0.00
    2    4    4      3.06      0.00
    2    4    5      0.76      0.00
    2    4    6     -1.36      0.00
    2    4    7      3.16      0.00
    2    4    8     -0.80      0.00
    2    4    9      2.11      0.00
    2    4   10      1.46      0.00
    2    4   11     -0.53      0.00
    2    4   12      0.16      0.00
    2    4   13     -0.91      0.00
    2    4   14      0.38      0.00
   -2    5   15     -0.19      0.00
   -2    5   14     -0.78      0.00
   -2    5   13     -0.37      0.00
   -2    5   12     -1.29      0.00
   -2    5   11     -0.33      0.00
   -2    5   10      1.26      0.00
   -2    5    9      0.14      0.00
   -2    5    8      1.70      0.00
   -2    5    7     -2.13      0.00
   -2    5    6     -1.48      0.00
   -2    5    5      2.22      0.00
   -2    5    4      2.65      0.00
   -2    5    3     -4.65      0.00
   -2    5    2     -5.85      0.00
   -2    5    1      5.21      0.00
    2    5    0      0.44      0.00
    2    5    1      4.20      0.00
    2    5    2      0.13      0.00
    2    5    3     -5.79      0.00
    2    5    4      6.59      0.00
    2    5    5     -0.66      0.00
    2    5    6      2.20      0.00
    2    5    7     -0.73      0.00
    2    5    8     -0.14      0.00
    2    5    9      0.33      0.00
    2    5   10      0.58      0.00
    2    5   11      0.16      0.00
    2    5   12      3.58      0.00
    2    5   13     -1.34      0.00
    2    5   14      3.33      0.00
   -2    6   15      0.43      0.00
   -2    6   14      1.55      0.00
   -2    6   13      1.80      0.00
   -2    6   12      0.23      0.00
   -2    6   11      1.87      0.00
   -2    6   10      1.93      0.00
   -2    6    9      0.17      0.00
   -2    6    8      2.31      0.00
   -2    6    7      1.85      0.00
   -2    6    6     -2.01      0.00
   -2    6    5      5.41      0.00
   -2    6    4     -1.35      0.00
   -2    6    3     -3.18      0.00
   -2    6    2     -4.17      0.00
   -2    6    1     -5.07      0.00
    2    6    0      1.72      0.00
    2    6    1      2.89      0.00
    2    6    2      0.38      0.00
    2    6    3      0.84      0.00
    2    6    4      0.98      0.00
    2    6    5      0.24      0.00
    2    6    6     -0.80      0.00
    2    6    7      0.47      0.00
    2    6    8      1.82      0.00
    2    6    9     -0.72      0.00
    2    6   10      1.54      0.00
    2    6   11      1.49      0.00
    2    6   12      3.09      0.00
    2    6   13      0.21      0.00
    2    6   14     -0.15      0.00
   -2    7   15      0.33      0.00
   -2    7   14      2.71      0.00
   -2    7   13     -2.90      0.00
   -2    7   12     -2.12      0.00
   -2    7   11      0.15      0.00
   -2    7   10     -0.50      0.00
   -2    7    9      0.92      0.00
   -2    7    8      3.08      0.00
   -2    7    7     -5.40      0.00
   -2    7    6      0.55      0.00
   -2    7    5     -0.68      0.00
   -2    7    4      1.70      0.00
   -2    7    3     -4.61      0.00
   -2    7    2      1.93      0.00
   -2    7    1     -4.85      0.00
    2    7    0     -2.88      0.00
    2    7    1     -3.21      0.00
    2    7    2     -0.19      0.00
    2    7    3     -2.85      0.00
    2    7    4     -1.18      0.00
    2    7    5      3.60      0.00
    2    7    6     -1.62      0.00
    2    7    7     -1.11      0.00
    2    7    8     -1.48      0.00
    2    7    9      0.20      0.00
    2    7   10      0.67      0.00
    2    7   11     -1.58      0.00
    2    7   12      1.92      0.00
    2    7   13     -1.40      0.00
   -2    8   15      0.76      0.00
   -2    8   14      1.62      0.00
   -2    8   13      0.91      0.00
   -2    8   12     -3.77      0.00
   -2    8   11     -0.14      0.00
   -2    8   10     -0.54      0.00
   -2    8    9     -4.57      0.00
   -2    8    8      2.54      0.00
   -2    8    7     -4.38      0.00
   -2    8    6      1.53      0.00
   -2    8    5      1.34      0.00
   -2    8    4     -0.71      0.00
   -2    8    3      3.09      0.00
   -2    8    2     -6.94      0.00
   -2    8    1      2.01      0.00
    2    8    0      1.64      0.00
    2    8    1     -2.19      0.00
    2    8    2     -2.70      0.00
    2    8    3      2.33      0.00
    2    8    4      1.00      0.00
    2    8    5      0.30      0.00
    2    8    6      0.63      0.00
    2    8    7     -1.20      0.00
    2    8    8      4.01      0.00
    2    8    9      3.16      0.00
    2    8   10     -0.01      0.00
    2    8   11     -3.06      0.00
    2    8   12      4.46      0.00
    2    8   13      2.25      0.00
   -2    9   14      0.65      0.00
   -2    9   13     -0.37      0.00
   -2    9   12     -0.05      0.00
   -2    9   11     -0.67      0.00
   -2    9   10      0.65      0.00
   -2    9    9      3.33      0.00
   -2    9    8      0.14      0.00
   -2    9    7      2.56      0.00
   -2    9    6     -0.83      0.00
   -2    9    5      4.28      0.00
   -2    9    4     -2.48      0.00
   -2    9    3      0.74      0.00
   -2    9    2     -5.71      0.00
   -2    9    1     -0.01      0.00
    2    9    0     -1.31      0.00
    2    9    1     -2.06      0.00
    2    9    2     -1.48      0.00
    2    9    3     -1.93      0.00
    2    9    4      0.33      0.00
    2    9    5      0.70      0.00
    2    9    6      1.16      0.00
    2    9    7      2.19      0.00
    2    9    8     -1.04      0.00
    2    9    9     -1.71      0.00
    2    9   10      1.22      0.00
    2    9   11      0.31      0.00
    2    9   12      3.06      0.00
    2    9   13     -0.12      0.00
   -2   10   14     -1.83      0.00
   -2   10   13      1.94      0.00
   -2   10   12     -3.58      0.00
   -2   10   11      0.82      0.00
   -2   10   10     -1.05      0.00
   -2   10    9     -1.26      0.00
   -2   10    8      0.20      0.00
   -2   10    7     -3.03      0.00
   -2   10    6     -1.84      0.00
   -2   10    5     -1.38      0.00
   -2   10    4      4.76      0.00
   -2   10    3      0.72      0.00
   -2   10    2      1.75      0.00
   -2   10    1      3.49      0.00
    2   10    0      0.90      0.00
    2   10    1      2.25      0.00
    2   10    2     -1.36      0.00
    2   10    3     -2.02      0.00
    2   10    4      3.43      0.00
    2   10    5     -1.94      0.00
    2   10    6      0.71      0.00
    2   10    7      0.08      0.00
    2   10    8      0.52      0.00
    2   10    9      5.12      0.00
    2   10   10      3.54      0.00
    2   10   11     -1.90      0.00
    2   10   12     -0.76      0.00
   -2   11   13     -0.16      0.00
   -2   11   12      2.20      0.00
   -2   11   11     -1.35      0.00
   -2   11   10      1.47      0.00
   -2   11    9     -2.90      0.00
   -2   11    8      3.76      0.00
   -2   11    7     -1.33      0.00
   -2   11    6      2.61      0.00
   -2   11    5      0.93      0.00
   -2   11    4     -0.06      0.00
   -2   11    3      0.53      0.00
   -2   11    2     -2.96      0.00
   -2   11    1      1.82      0.00
    2   11    0      1.57      0.00
    2   11    1      0.49      0.00
    2   11    2     -1.57      0.00
    2   11    3     -0.32      0.00
    2   11    4     -0.57      0.00
    2   11    5      2.73      0.00
    2   11    6      1.92      0.00
    2   11    7      0.91      0.00
    2   11    8      1.62      0.00
    2   11    9     -1.86      0.00
    2   11   10     -3.12      0.00
    2   11   11      1.64      0.00
    2   11   12      4.40      0.00
   -2   12   13      3.42      0.00
   -2   12   12      2.26      0.00
   -2   12   11      1.62      0.00
   -2   12   10     -0.57      0.00
   -2   12    9     -0.69      0.00
   -2   12    8     -0.44      0.00
   -2   12    7     -0.62      0.00
   -2   12    6     -1.68      0.00
   -2   12    5      0.24      0.00
   -2   12    4     -0.55      0.00
   -2   12    3      1.86      0.00
   -2   12    2     -1.62      0.00
   -2   12    1     -2.21      0.00
    2   12    0     -1.32      0.00
    2   12    1      1.14      0.00
    2   12    2      1.74      0.00
    2   12    3      0.63      0.00
    2   12    4     -0.30      0.00
    2   12    5      2.20      0.00
    2   12    6     -3.24      0.00
    2   12    7     -2.16      0.00
    2   12    8     -0.58      0.00
    2   12    9     -1.42      0.00
    2   12   10      2.10      0.00
    2   12   11      0.48      0.00
   -2   13   12     -0.19      0.00
   -2   13   11      2.61      0.00
   -2   13   10      0.54      0.00
   -2   13    9      3.72      0.00
   -2   13    8      1.11      0.00
   -2   13    7      1.72      0.00
   -2   13    6      1.55      0.00
   -2   13    5     -0.70      0.00
   -2   13    4      1.64      0.00
   -2   13    3     -0.53      0.00
   -2   13    2     -0.57      0.00
   -2   13    1     -1.12      0.00
    2   13    0     -2.69      0.00
    2   13    1     -1.21      0.00
    2   13    2     -1.81      0.00
    2   13    3     -1.46      0.00
    2   13    4      1.16      0.00
    2   13    5     -0.27      0.00
    2   13    6      3.81      0.00
    2   13    7      0.86      0.00
    2   13    8     -0.09      0.00
    2   13    9      3.22      0.00
    2   13   10      0.53      0.00
   -2   14   11      2.21      0.00
   -2   14   10     -0.35      0.00
   -2   14    9      0.51      0.00
   -2   14    8     -1.50      0.00
   -2   14    7     -0.64      0.00
   -2   14    6     -2.71      0.00
   -2   14    5     -2.01      0.00
   -2   14    4      1.02      0.00
   -2   14    3      1.21      0.00
   -2   14    2     -0.53      0.00
   -2   14    1     -0.60      0.00
    2   14    0      0.82      0.00
    2   14    1     -1.25      0.00
    2   14    2     -0.50      0.00
    2   14    3      2.62      0.00
    2   14    4      0.67      0.00
    2   14    5      1.77      0.00
    2   14    6     -3.14      0.00
    2   14    7     -1.82      0.00
    2   14    8     -3.22      0.00
    2   14    9      4.91      0.00
    2   14   10      0.89      0.00
   -2   15   10     -0.30      0.00
   -2   15    9     -1.51      0.00
   -2   15    8      2.57      0.00
   -2   15    7      0.18      0.00
   -2   15    6     -0.84      0.00
   -2   15    5     -0.33      0.00
   -2   15    4      0.71      0.00
   -2   15    3     -2.76      0.00
   -2   15    2     -0.06      0.00
   -2   15    1     -0.81      0.00
    2   15    0     -1.38      0.00
    2   15    1      0.89      0.00
    2   15    2      2.15      0.00
    2   15    3     -3.89      0.00
    2   15    4      0.94      0.00
    2   15    5     -2.44      0.00
    2   15    6     -0.97      0.00
    2   15    7     -0.72      0.00
    2   15    8     -1.62      0.00
    2   15    9     -2.42      0.00
   -2   16    9     -1.60      0.00
   -2   16    8     -0.84      0.00
   -2   16    7      1.15      0.00
   -2   16    6     -1.01      0.00
   -2   16    5     -3.34      0.00
   -2   16    4      1.42      0.00
   -2   16    3      1.51      0.00
   -2   16    2      4.69      0.00
   -2   16    1      0.54      0.00
    2   16    0      2.07      0.00
    2   16    1     -0.75      0.00
    2   16    2     -1.25      0.00
    2   16    3      2.10      0.00
    2   16    4      3.00      0.00
    2   16    5      0.63      0.00
    2   16    6     -1.00      0.00
    2   16    7      0.31      0.00
    2   16    8     -0.51      0.00
   -2   17    8      1.42      0.00
   -2   17    7     -8.17      0.00
   -2   17    6      0.54      0.00
   -2   17    5     -0.91      0.00
   -2   17    4      0.46      0.00
   -2   17    3      3.95      0.00
   -2   17    2      0.75      0.00
   -2   17    1      0.93      0.00
    2   17    0     -2.14      0.00
    2   17    1     -1.31      0.00
    2   17    2      3.31      0.00
    2   17    3      3.60      0.00
    2   17    4      1.91      0.00
    2   17    5      4.94      0.00
    2   17    6      0.57      0.00
    2   17    7     -0.29      0.00
   -2   18    7      1.91      0.00
   -2   18    6     -0.51      0.00
   -2   18    5     -1.02      0.00
   -2   18    4      1.81      0.00
   -2   18    3     -0.63      0.00
   -2   18    2      0.34      0.00
   -2   18    1     -0.80      0.00
    2   18    0     -0.75      0.00
    2   18    1      0.88      0.00
    2   18    2     -1.21      0.00
    2   18    3      2.22      0.00
    2   18    4      3.95      0.00
    2   18    5     -2.07      0.00
   -2   19    4      0.05      0.00
   -2   19    3     -1.52      0.00
   -2   19    2     -1.22      0.00
   -2   19    1     -3.33      0.00
    2   19    0      5.34      0.00
    2   19    1     -1.69      0.00
    2   19    2      3.99      0.00
    2   19    3      3.16      0.00
   -3    0   16     -0.44      0.00
   -3    0   14      3.51      0.00
   -3    0   12      2.22      0.00
   -3    0   10      0.14      0.00
   -3    0    8     -1.96      0.00
   -3    0    6      5.12      0.00
   -3    0    4     11.46      0.00
   -3    0    2     31.26      0.00
    3    0    0    -21.78      0.00
    3    0    2     -6.58      0.00
    3    0    4     -1.41      0.00
    3    0    6     -6.17      0.00
    3    0    8      1.17      0.00
    3    0   10     -0.59      0.00
    3    0   12      1.60      0.00
    3    0   14      3.01      0.00
   -3    1   16      0.30      0.00
   -3    1   15      0.82      0.00
   -3    1   14      2.03      0.00
   -3    1   13     -1.46      0.00
   -3    1   12     -0.77      0.00
   -3    1   11      0.95      0.00
   -3    1   10      0.91      0.00
   -3    1    9     -2.94      0.00
   -3    1    8     -1.74      0.00
   -3    1    7      3.22      0.00
   -3    1    6     -6.11      0.00
   -3    1    5      2.63      0.00
   -3    1    4     -9.12      0.00
   -3    1    3      9.45      0.00
   -3    1    2     18.79      0.00
   -3    1    1    -38.41      0.00
    3    1    0      7.75      0.00
    3    1    1      0.87      0.00
    3    1    2     19.60      0.00
    3    1    3     -8.70      0.00
    3    1    4      0.60      0.00
    3    1    5     -4.01      0.00
    3    1    6     -0.12      0.00
    3    1    7      0.23      0.00
    3    1    8     -0.87      0.00
    3    1    9      2.00      0.00
    3    1   10      0.75      0.00
    3    1   11     -0.06      0.00
    3    1   12      0.04      0.00
    3    1   13     -2.31      0.00
    3    1   14      0.60      0.00
   -3    2   16      1.42      0.00
   -3    2   15      1.05      0.00
   -3    2   14      0.52      0.00
   -3    2   13      1.08      0.00
   -3    2   12      0.77      0.00
   -3    2   11     -1.23      0.00
   -3    2   10      1.39      0.00
   -3    2    9      0.57      0.00
   -3    2    8     -2.45      0.00
   -3    2    7      0.09      0.00
   -3    2    6      0.21      0.00
   -3    2    5     -6.28      0.00
   -3    2    4     -3.23      0.00
   -3    2    3    -15.50      0.00
   -3    2    2     13.17      0.00
   -3    2    1    -32.36      0.00
    3    2    0    -14.02      0.00
    3    2    1     10.13      0.00
    3    2    2      8.69      0.00
    3    2    3     -2.97      0.00
    3    2    4      2.71      0.00
    3    2    5     -2.21      0.00
    3    2    6      1.47      0.00
    3    2    7     -3.94      0.00
    3    2    8     -0.04      0.00
    3    2    9     -1.95      0.00
    3    2   10     -0.79      0.00
    3    2   11     -2.87      0.00
    3    2   12     -0.51      0.00
    3    2   13      0.38      0.00
    3    2   14      2.33      0.00
   -3    3   16      1.00      0.00
   -3    3   15     -1.13      0.00
   -3    3   14      0.71      0.00
   -3    3   13     -4.66      0.00
   -3    3   12     -2.31      0.00
   -3    3   11      1.44      0.00
   -3    3   10     -0.26      0.00
   -3    3    9     -4.89      0.00
   -3    3    8     -2.57      0.00
   -3    3    7     -1.95      0.00
   -3    3    6     -1.53      0.00
   -3    3    5     -7.23      0.00
   -3    3    4     -6.05      0.00
   -3    3    3      1.98      0.00
   -3    3    2     12.62      0.00
   -3    3    1    -34.05      0.00
    3    3    0    -18.08      0.00
    3    3    1      7.56      0.00
    3    3    2      7.01      0.00
    3    3    3      7.43      0.00
    3    3    4     -1.82      0.00
    3    3    5      1.09      0.00
    3    3    6     -0.10      0.00
    3    3    7      1.03      0.00
    3    3    8     -0.54      0.00
    3    3    9     -0.79      0.00
    3    3   10      0.90      0.00
    3    3   11     -0.62      0.00
    3    3   12      1.52      0.00
    3    3   13     -3.45      0.00
    3    3   14     -0.35      0.00
   -3    4   16      0.04      0.00
   -3    4   15     -1.67      0.00
   -3    4   14      1.88      0.00
   -3    4   13      0.99      0.00
   -3    4   12      1.18      0.00
   -3    4   11     -1.85      0.00
   -3    4   10     -1.25      0.00
   -3    4    9      2.81      0.00
   -3    4    8     -2.37      0.00
   -3    4    7      3.29      0.00
   -3    4    6      1.71      0.00
   -3    4    5     -0.14      0.00
   -3    4    4      0.18      0.00
   -3    4    3      2.34      0.00
   -3    4    2     17.28      0.00
   -3    4    1     -7.52      0.00
    3    4    0      4.10      0.00
    3    4    1      0.70      0.00
    3    4    2     14.23      0.00
    3    4    3     -2.72      0.00
    3    4    4      1.97      0.00
    3    4    5     -0.98      0.00
    3    4    6      2.11      0.00
    3    4    7      1.80      0.00
    3    4    8      1.33      0.00
    3    4    9      0.85      0.00
    3    4   10     -0.52      0.00
    3    4   11     -0.21      0.00
    3    4   12      3.17      0.00
    3    4   13     -1.47      0.00
   -3    5   16      0.84      0.00
   -3    5   15     -4.69      0.00
   -3    5   14     -1.79      0.00
   -3    5   13     -1.25      0.00
   -3    5   12     -1.30      0.00
   -3    5   11     -0.08      0.00
   -3    5   10     -0.03      0.00
   -3    5    9     -3.27      0.00
   -3    5    8     -0.45      0.00
   -3    5    7     -1.63      0.00
   -3    5    6      2.74      0.00
   -3    5    5     -5.98      0.00
   -3    5    4      7.66      0.00
   -3    5    3      1.96      0.00
   -3    5    2     15.23      0.00
   -3    5    1     -2.86      0.00
    3    5    0    -16.66      0.00
    3    5    1     -6.69      0.00
    3    5    2      3.22      0.00
    3    5    3      0.61      0.00
    3    5    4     -0.33      0.00
    3    5    5     -3.29      0.00
    3    5    6      2.32      0.00
    3    5    7     -1.96      0.00
    3    5    8      0.83      0.00
    3    5    9     -3.95      0.00
    3    5   10      0.85      0.00
    3    5   11     -1.82      0.00
    3    5   12      0.56      0.00
    3    5   13     -1.53      0.00
   -3    6   16     -1.76      0.00
   -3    6   15     -2.07      0.00
   -3    6   14      4.37      0.00
   -3    6   13      3.73      0.00
   -3    6   12     -0.95      0.00
   -3    6   11     -1.11      0.00
   -3    6   10      1.10      0.00
   -3    6    9     -0.68      0.00
   -3    6    8     -0.67      0.00
   -3    6    7      3.24      0.00
   -3    6    6      0.33      0.00
   -3    6    5      0.62      0.00
   -3    6    4     -1.84      0.00
   -3    6    3      2.78      0.00
   -3    6    2      3.06      0.00
   -3    6    1      4.08      0.00
    3    6    0     -4.03      0.00
    3    6    1     -1.03      0.00
    3    6    2      1.47      0.00
    3    6    3      2.95      0.00
    3    6    4     -4.34      0.00
    3    6    5      2.94      0.00
    3    6    6      0.02      0.00
    3    6    7      0.42      0.00
    3    6    8      1.00      0.00
    3    6    9      0.36      0.00
    3    6   10      0.89      0.00
    3    6   11     -1.07      0.00
    3    6   12      1.64      0.00
    3    6   13     -0.71      0.00
   -3    7   15     -5.22      0.00
   -3    7   14     -1.40      0.00
   -3    7   13      2.23      0.00
   -3    7   12      0.14      0.00
   -3    7   11      1.57      0.00
   -3    7   10      2.15      0.00
   -3    7    9      1.49      0.00
   -3    7    8     -1.01      0.00
   -3    7    7      3.46      0.00
   -3    7    6     -3.43      0.00
   -3    7    5     -1.24      0.00
   -3    7    4     -0.43      0.00
   -3    7    3      1.26      0.00
   -3    7    2      4.56      0.00
   -3    7    1     -6.35      0.00
    3    7    0      0.80      0.00
    3    7    1     -6.05      0.00
    3    7    2     -0.91      0.00
    3    7    3      3.32      0.00
    3    7    4      0.33      0.00
    3    7    5     -2.69      0.00
    3    7    6     -0.70      0.00
    3    7    7     -1.19      0.00
    3    7    8      1.23      0.00
    3    7    9     -1.95      0.00
    3    7   10     -0.06      0.00
    3    7   11     -3.54      0.00
    3    7   12     -0.90      0.00
    3    7   13     -0.61      0.00
   -3    8   15     -0.52      0.00
   -3    8   14      3.76      0.00
   -3    8   13      0.14      0.00
   -3    8   12      1.30      0.00
   -3    8   11      1.42      0.00
   -3    8   10      0.32      0.00
   -3    8    9     -4.32      0.00
   -3    8    8      1.77      0.00
   -3    8    7     -3.28      0.00
   -3    8    6      3.47      0.00
   -3    8    5     -3.81      0.00
   -3    8    4      1.89      0.00
   -3    8    3     -0.07      0.00
   -3    8    2      5.16      0.00
   -3    8    1     -1.03      0.00
    3    8    0      0.32      0.00
    3    8    1      1.74      0.00
    3    8    2     -0.14      0.00
    3    8    3      0.18      0.00
    3    8    4      0.43      0.00
    3    8    5     -0.80      0.00
    3    8    6      1.22      0.00
    3    8    7      2.11      0.00
    3    8    8     -0.30      0.00
    3    8    9     -1.77      0.00
    3    8   10     -0.94      0.00
    3    8   11      1.39      0.00
    3    8   12      1.50      0.00
   -3    9   15     -1.27      0.00
   -3    9   14      0.92      0.00
   -3    9   13      2.99      0.00
   -3    9   12     -1.16      0.00
   -3    9   11      0.53      0.00
   -3    9   10      3.27      0.00
   -3    9    9     -2.58      0.00
   -3    9    8      3.14      0.00
   -3    9    7      0.55      0.00
   -3    9    6      1.24      0.00
   -3    9    5     -1.04      0.00
   -3    9    4     -5.38      0.00
   -3    9    3      4.70      0.00
   -3    9    2     -3.84      0.00
   -3    9    1     -0.76      0.00
    3    9    0     -0.67      0.00
    3    9    1      1.09      0.00
    3    9    2     -0.98      0.00
    3    9    3     -0.66      0.00
    3    9    4      1.51      0.00
    3    9    5     -0.37      0.00
    3    9    6      0.22      0.00
    3    9    7     -1.97      0.00
    3    9    8     -3.59      0.00
    3    9    9     -0.46      0.00
    3    9   10      2.29      0.00
    3    9   11     -2.10      0.00
    3    9   12     -2.12      0.00
   -3   10   14     -0.48      0.00
   -3   10   13     -1.00      0.00
   -3   10   12      1.83      0.00
   -3   10   11      2.30      0.00
   -3   10   10      0.04      0.00
   -3   10    9     -0.30      0.00
   -3   10    8     -1.84      0.00
   -3   10    7      1.48      0.00
   -3   10    6     -0.05      0.00
   -3   10    5      0.22      0.00
   -3   10    4     -1.20      0.00
   -3   10    3      0.74      0.00
   -3   10    2     -0.13      0.00
   -3   10    1      0.78      0.00
    3   10    0      2.15      0.00
    3   10    1      0.34      0.00
    3   10    2      1.74      0.00
    3   10    3      2.09      0.00
    3   10    4     -1.82      0.00
    3   10    5      0.09      0.00
    3   10    6     -0.73      0.00
    3   10    7      0.04      0.00
    3   10    8      2.37      0.00
    3   10    9     -2.58      0.00
    3   10   10     -2.05      0.00
    3   10   11     -2.02      0.00
    3   10   12      3.88      0.00
   -3   11   14     -3.33      0.00
   -3   11   13      0.43      0.00
   -3   11   12     -3.03      0.00
   -3   11   11     -0.49      0.00
   -3   11   10      2.03      0.00
   -3   11    9     -0.85      0.00
   -3   11    8      1.41      0.00
   -3   11    7      1.04      0.00
   -3   11    6      0.93      0.00
   -3   11    5     -0.89      0.00
   -3   11    4      1.74      0.00
   -3   11    3      0.77      0.00
   -3   11    2      1.24      0.00
   -3   11    1      1.20      0.00
    3   11    0      0.09      0.00
    3   11    1     -1.98      0.00
    3   11    2      2.99      0.00
    3   11    3      1.09      0.00
    3   11    4     -1.34      0.00
    3   11    5      1.61      0.00
    3   11    6     -1.77      0.00
    3   11    7     -1.90      0.00
    3   11    8     -1.60      0.00
    3   11    9     -3.13      0.00
    3   11   10     -0.95      0.00
    3   11   11      1.79      0.00
   -3   12   13     -1.48      0.00
   -3   12   12      2.50      0.00
   -3   12   11     -2.31      0.00
   -3   12   10      0.79      0.00
   -3   12    9     -5.13      0.00
   -3   12    8     -0.39      0.00
   -3   12    7     -0.01      0.00
   -3   12    6      0.35      0.00
   -3   12    5      0.43      0.00
   -3   12    4     -0.41      0.00
   -3   12    3     -0.30      0.00
   -3   12    2     -0.03      0.00
   -3   12    1      0.75      0.00
    3   12    0     -1.85      0.00
    3   12    1      0.03      0.00
    3   12    2      1.07      0.00
    3   12    3      0.94      0.00
    3   12    4     -0.36      0.00
    3   12    5     -3.91      0.00
    3   12    6      1.58      0.00
    3   12    7      0.06      0.00
    3   12    8      1.84      0.00
    3   12    9      1.52      0.00
    3   12   10     -1.76      0.00
   -3   13   12     -3.20      0.00
   -3   13   11     -2.08      0.00
   -3   13   10      0.24      0.00
   -3   13    9     -0.77      0.00
   -3   13    8      1.62      0.00
   -3   13    7      0.04      0.00
   -3   13    6      0.52      0.00
   -3   13    5     -0.40      0.00
   -3   13    4     -1.48      0.00
   -3   13    3     -0.41      0.00
   -3   13    2      0.77      0.00
   -3   13    1     -2.27      0.00
    3   13    0      0.95      0.00
    3   13    1     -1.75      0.00
    3   13    2     -1.54      0.00
    3   13    3      0.95      0.00
    3   13    4     -1.66      0.00
    3   13    5      3.11      0.00
    3   13    6      0.17      0.00
    3   13    7      1.29      0.00
    3   13    8     -3.31      0.00
    3   13    9      3.56      0.00
    3   13   10     -2.25      0.00
   -3   14   12     -2.27      0.00
   -3   14   11     -0.36      0.00
   -3   14   10     -2.18      0.00
   -3   14    9      0.39      0.00
   -3   14    8     -0.30      0.00
   -3   14    7      0.51      0.00
   -3   14    6      1.15      0.00
   -3   14    5     -2.05      0.00
   -3   14    4     -2.06      0.00
   -3   14    3      0.44      0.00
   -3   14    2     -0.37      0.00
   -3   14    1     -1.16      0.00
    3   14    0      1.92      0.00
    3   14    1      0.89      0.00
    3   14    2      3.12      0.00
    3   14    3     -0.25      0.00
    3   14    4     -0.65      0.00
    3   14    5     -2.21      0.00
    3   14    6     -0.50      0.00
    3   14    7     -0.71      0.00
    3   14    8     -0.39      0.00
    3   14    9     -4.45      0.00
   -3   15   11      3.31      0.00
   -3   15   10      0.12      0.00
   -3   15    9      1.17      0.00
   -3   15    8     -2.11      0.00
   -3   15    7     -2.25      0.00
   -3   15    6      0.00      0.00
   -3   15    5      1.32      0.00
   -3   15    4      0.75      0.00
   -3   15    3     -2.09      0.00
   -3   15    2     -0.82      0.00
   -3   15    1     -1.84      0.00
    3   15    0     -1.15      0.00
    3   15    1      1.18      0.00
    3   15    2     -2.63      0.00
    3   15    3     -0.64      0.00
    3   15    4     -2.67      0.00
    3   15    5     -0.59      0.00
    3   15    6      3.27      0.00
    3   15    7      1.63      0.00
    3   15    8     -1.95      0.00
   -3   16   10      2.55      0.00
   -3   16    9      2.41      0.00
   -3   16    8      6.00      0.00
   -3   16    7      4.09      0.00
   -3   16    6     -0.15      0.00
   -3   16    5      0.16      0.00
   -3   16    4     -1.77      0.00
   -3   16    3     -1.70      0.00
   -3   16    2     -0.38      0.00
   -3   16    1     -1.75      0.00
    3   16    0     -2.60      0.00
    3   16    1     -0.25      0.00
    3   16    2      2.19      0.00
    3   16    3      0.89      0.00
    3   16    4     -0.17      0.00
    3   16    5      2.94      0.00
    3   16    6      3.04      0.00
    3   16    7      0.59      0.00
   -3   17    8     -2.13      0.00
   -3   17    7     -0.89      0.00
   -3   17    6     -1.28      0.00
   -3   17    5      1.48      0.00
   -3   17    4      1.20      0.00
   -3   17    3     -5.22      0.00
   -3   17    2      1.49      0.00
   -3   17    1     -1.63      0.00
    3   17    0      1.01      0.00
    3   17    1      2.08      0.00
    3   17    2      1.30      0.00
    3   17    3     -3.35      0.00
    3   17    4      1.52      0.00
    3   17    5     -5.90      0.00
    3   17    6      2.22      0.00
   -3   18    7     -5.81      0.00
   -3   18    6      0.54      0.00
   -3   18    5      0.37      0.00
   -3   18    4     -0.15      0.00
   -3   18    3      3.48      0.00
   -3   18    2      3.19      0.00
   -3   18    1      2.00      0.00
    3   18    0      3.65      0.00
    3   18    1     -3.10      0.00
    3   18    2      0.81      0.00
    3   18    3     -2.60      0.00
    3   18    4     -3.73      0.00
   -3   19    4      1.78      0.00
   -3   19    3      0.82      0.00
   -3   19    2     -0.83      0.00
   -3   19    1     -0.75      0.00
    3   19    0     -0.54      0.00
    3   19    1     -1.72      0.00
    3   19    2     -2.98      0.00
   -4    0   16     -0.37      0.00
   -4    0   14     -0.02      0.00
   -4    0   12      0.61      0.00
   -4    0   10      1.00      0.00
   -4    0    8      0.42      0.00
   -4    0    6      0.50      0.00
   -4    0    4     12.85      0.00
   -4    0    2     -8.52      0.00
    4    0    0     21.97      0.00
    4    0    2      5.75      0.00
    4    0    4     -2.97      0.00
    4    0    6      0.48      0.00
    4    0    8     -3.08      0.00
    4    0   10      1.73      0.00
    4    0   12     -0.33      0.00
   -4    1   17     -2.07      0.00
   -4    1   16     -0.34      0.00
   -4    1   15     -3.71      0.00
   -4    1   14      1.31      0.00
   -4    1   13     -1.27      0.00
   -4    1   12      1.47      0.00
   -4    1   11     -1.28      0.00
   -4    1   10     -2.75      0.00
   -4    1    9      0.71      0.00
   -4    1    8     -1.19      0.00
   -4    1    7      3.15      0.00
   -4    1    6      1.07      0.00
   -4    1    5      2.06      0.00
   -4    1    4      7.78      0.00
   -4    1    3     -4.86      0.00
   -4    1    2      0.52      0.00
   -4    1    1     26.64      0.00
    4    1    0     11.46      0.00
    4    1    1     -1.37      0.00
    4    1    2      4.01      0.00
    4    1    3     -2.50      0.00
    4    1    4      6.23      0.00
    4    1    5     -0.49      0.00
    4    1    6      3.71      0.00
    4    1    7     -2.82      0.00
    4    1    8     -1.35      0.00
    4    1    9     -0.88      0.00
    4    1   10     -1.36      0.00
    4    1   11     -3.61      0.00
    4    1   12     -0.45      0.00
    4    1   13     -1.43      0.00
   -4    2   16      2.46      0.00
   -4    2   15      1.25      0.00
   -4    2   14      4.29      0.00
   -4    2   13      0.62      0.00
   -4    2   12      1.94      0.00
   -4    2   11     -0.36      0.00
   -4    2   10      2.21      0.00
   -4    2    9      1.88      0.00
   -4    2    8      2.02      0.00
   -4    2    7      3.52      0.00
   -4    2    6     -3.92      0.00
   -4    2    5      5.66      0.00
   -4    2    4      8.11      0.00
   -4    2    3    -16.58      0.00
   -4    2    2     11.50      0.00
   -4    2    1     -8.58      0.00
    4    2    0      4.14      0.00
    4    2    1      4.82      0.00
    4    2    2     -5.48      0.00
    4    2    3      9.07      0.00
    4    2    4      1.07      0.00
    4    2    5      0.76      0.00
    4    2    6      1.50      0.00
    4    2    7     -0.32      0.00
    4    2    8      0.29      0.00
    4    2    9     -0.72      0.00
    4    2   10      2.46      0.00
    4    2   11     -0.50      0.00
    4    2   12      2.99      0.00
    4    2   13     -2.93      0.00
   -4    3   16     -0.47      0.00
   -4    3   15      2.31      0.00
   -4    3   14     -1.81      0.00
   -4    3   13     -0.44      0.00
   -4    3   12      2.55      0.00
   -4    3   11     -2.22      0.00
   -4    3   10      0.23      0.00
   -4    3    9      0.21      0.00
   -4    3    8      1.12      0.00
   -4    3    7     -2.25      0.00
   -4    3    6     -0.13      0.00
   -4    3    5     -4.12      0.00
   -4    3    4      6.90      0.00
   -4    3    3    -27.30      0.00
   -4    3    2      8.49      0.00
   -4    3    1     -8.32      0.00
    4    3    0      4.25      0.00
    4    3    1     -5.35      0.00
    4    3    2     -1.16      0.00
    4    3    3     -2.11      0.00
    4    3    4      3.25      0.00
    4    3    5      2.26      0.00
    4    3    6     -0.89      0.00
    4    3    7      2.10      0.00
    4    3    8     -1.07      0.00
    4    3    9      2.31      0.00
    4    3   10      0.47      0.00
    4    3   11     -1.39      0.00
    4    3   12     -0.69      0.00
    4    3   13      0.74      0.00
   -4    4   16      4.22      0.00
   -4    4   15      2.61      0.00
   -4    4   14      0.65      0.00
   -4    4   13      0.43      0.00
   -4    4   12      0.19      0.00
   -4    4   11      0.80      0.00
   -4    4   10      2.62      0.00
   -4    4    9     -0.71      0.00
   -4    4    8      1.56      0.00
   -4    4    7      1.78      0.00
   -4    4    6     -5.31      0.00
   -4    4    5      3.18      0.00
   -4    4    4     -4.62      0.00
   -4    4    3     -9.05      0.00
   -4    4    2     -1.77      0.00
   -4    4    1    -21.43      0.00
    4    4    0      6.54      0.00
    4    4    1     -4.07      0.00
    4    4    2     -2.90      0.00
    4    4    3     -2.34      0.00
    4    4    4      4.28      0.00
    4    4    5     -3.83      0.00
    4    4    6      3.29      0.00
    4    4    7     -1.47      0.00
    4    4    8      2.26      0.00
    4    4    9      0.44      0.00
    4    4   10      3.55      0.00
    4    4   11     -2.12      0.00
    4    4   12      1.42      0.00
    4    4   13      2.14      0.00
   -4    5   16      3.02      0.00
   -4    5   15     -0.84      0.00
   -4    5   14     -4.74      0.00
   -4    5   13     -1.40      0.00
   -4    5   12      0.79      0.00
   -4    5   11     -1.14      0.00
   -4    5   10     -2.02      0.00
   -4    5    9      1.66      0.00
   -4    5    8     -0.55      0.00
   -4    5    7     -1.82      0.00
   -4    5    6      0.06      0.00
   -4    5    5     -0.77      0.00
   -4    5    4      4.05      0.00
   -4    5    3    -10.19      0.00
   -4    5    2      3.71      0.00
   -4    5    1     -5.56      0.00
    4    5    0     -5.91      0.00
    4    5    1     -0.58      0.00
    4    5    2     -8.57      0.00
    4    5    3      1.67      0.00
    4    5    4     -1.96      0.00
    4    5    5      3.35      0.00
    4    5    6     -1.02      0.00
    4    5    7     -1.84      0.00
    4    5    8      0.09      0.00
    4    5    9      0.57      0.00
    4    5   10      1.92      0.00
    4    5   11      0.77      0.00
    4    5   12      2.63      0.00
    4    5   13      3.00      0.00
   -4    6   16      8.97      0.00
   -4    6   15      0.37      0.00
   -4    6   14     -1.10      0.00
   -4    6   13     -0.29      0.00
   -4    6   12      0.70      0.00
   -4    6   11     -0.37      0.00
   -4    6   10      1.37      0.00
   -4    6    9     -3.75      0.00
   -4    6    8      3.29      0.00
   -4    6    7     -1.43      0.00
   -4    6    6      4.25      0.00
   -4    6    5     -1.36      0.00
   -4    6    4      6.05      0.00
   -4    6    3     -3.70      0.00
   -4    6    2      3.61      0.00
   -4    6    1     -1.09      0.00
    4    6    0     14.29      0.00
    4    6    1     -1.34      0.00
    4    6    2     -2.32      0.00
    4    6    3     -0.11      0.00
    4    6    4      0.54      0.00
    4    6    5      0.13      0.00
    4    6    6     -0.41      0.00
    4    6    7     -0.54      0.00
    4    6    8      2.46      0.00
    4    6    9      1.52      0.00
    4    6   10      0.84      0.00
    4    6   11      0.27      0.00
    4    6   12     -0.66      0.00
   -4    7   15     -4.23      0.00
   -4    7   14     -2.03      0.00
   -4    7   13      0.49      0.00
   -4    7   12     -3.08      0.00
   -4    7   11     -0.98      0.00
   -4    7   10      0.41      0.00
   -4    7    9      1.85      0.00
   -4    7    8      0.36      0.00
   -4    7    7      1.12      0.00
   -4    7    6     -3.13      0.00
   -4    7    5      4.52      0.00
   -4    7    4     -1.48      0.00
   -4    7    3     -3.60      0.00
   -4    7    2     -2.51      0.00
   -4    7    1      0.35      0.00
    4    7    0     -2.41      0.00
    4    7    1      3.47      0.00
    4    7    2     -2.81      0.00
    4    7    3     -4.38      0.00
    4    7    4      0.29      0.00
    4    7    5     -1.62      0.00
    4    7    6      0.15      0.00
    4    7    7     -0.20      0.00
    4    7    8     -2.59      0.00
    4    7    9     -0.34      0.00
    4    7   10     -2.18      0.00
    4    7   11     -0.12      0.00
    4    7   12     -0.34      0.00
   -4    8   15     -2.68      0.00
   -4    8   14     -2.67      0.00
   -4    8   13      0.54      0.00
   -4    8   12     -1.80      0.00
   -4    8   11      0.59      0.00
   -4    8   10     -1.34      0.00
   -4    8    9      0.30      0.00
   -4    8    8     -1.76      0.00
   -4    8    7     -0.24      0.00
   -4    8    6     -3.58      0.00
   -4    8    5      3.10      0.00
   -4    8    4      3.26      0.00
   -4    8    3     -4.98      0.00
   -4    8    2      7.10      0.00
   -4    8    1     -3.84      0.00
    4    8    0      0.71      0.00
    4    8    1      2.33      0.00
    4    8    2     -3.80      0.00
    4    8    3      0.00      0.00
    4    8    4      0.91      0.00
    4    8    5      0.36      0.00
    4    8    6      1.68      0.00
    4    8    7     -1.16      0.00
    4    8    8     -0.41      0.00
    4    8    9      1.84      0.00
    4    8   10      3.06      0.00
    4    8   11     -1.95      0.00
    4    8   12      1.82      0.00
   -4    9   15      0.16      0.00
   -4    9   14      0.94      0.00
   -4    9   13      0.11      0.00
   -4    9   12     -1.44      0.00
   -4    9   11     -0.61      0.00
   -4    9   10      1.26      0.00
   -4    9    9     -1.91      0.00
   -4    9    8      3.05      0.00
   -4    9    7     -3.43      0.00
   -4    9    6      2.20      0.00
   -4    9    5     -0.27      0.00
   -4    9    4     -0.14      0.00
   -4    9    3     -2.15      0.00
   -4    9    2      0.19      0.00
   -4    9    1     -1.57      0.00
    4    9    0      1.51      0.00
    4    9    1      1.32      0.00
    4    9    2      1.07      0.00
    4    9    3     -0.47      0.00
    4    9    4     -1.28      0.00
    4    9    5     -0.91      0.00
    4    9    6     -1.07      0.00
    4    9    7     -1.47      0.00
    4    9    8      3.01      0.00
    4    9    9     -2.52      0.00
    4    9   10     -0.42      0.00
    4    9   11     -1.76      0.00
   -4   10   14     -0.29      0.00
   -4   10   13      3.38      0.00
   -4   10   12     -0.63      0.00
   -4   10   11     -1.60      0.00
   -4   10   10     -0.48      0.00
   -4   10    9     -0.82      0.00
   -4   10    8     -0.51      0.00
   -4   10    7     -3.12      0.00
   -4   10    6     -2.52      0.00
   -4   10    5      3.19      0.00
   -4   10    4     -1.55      0.00
   -4   10    3      2.69      0.00
   -4   10    2     -0.29      0.00
   -4   10    1     -2.74      0.00
    4   10    0      2.05      0.00
    4   10    1     -0.94      0.00
    4   10    2      0.02      0.00
    4   10    3      0.63      0.00
    4   10    4     -1.21      0.00
    4   10    5      0.61      0.00
    4   10    6      1.25      0.00
    4   10    7      1.48      0.00
    4   10    8      0.38      0.00
    4   10    9      2.29      0.00
    4   10   10     -1.11      0.00
    4   10   11      1.38      0.00
   -4   11   14     -0.91      0.00
   -4   11   13     -0.99      0.00
   -4   11   12     -2.02      0.00
   -4   11   11     -0.57      0.00
   -4   11   10      0.34      0.00
   -4   11    9      0.30      0.00
   -4   11    8      0.59      0.00
   -4   11    7     -1.60      0.00
   -4   11    6      1.63      0.00
   -4   11    5     -2.77      0.00
   -4   11    4      0.98      0.00
   -4   11    3      0.06      0.00
   -4   11    2      0.44      0.00
   -4   11    1      1.06      0.00
    4   11    0     -1.99      0.00
    4   11    1      0.47      0.00
    4   11    2     -2.70      0.00
    4   11    3     -0.48      0.00
    4   11    4      1.86      0.00
    4   11    5     -1.67      0.00
    4   11    6      2.35      0.00
    4   11    7     -1.33      0.00
    4   11    8      1.23      0.00
    4   11    9      3.81      0.00
    4   11   10     -0.95      0.00
   -4   12   13      2.66      0.00
   -4   12   12      0.98      0.00
   -4   12   11     -0.92      0.00
   -4   12   10      1.05      0.00
   -4   12    9      0.53      0.00
   -4   12    8     -0.71      0.00
   -4   12    7      0.20      0.00
   -4   12    6     -0.23      0.00
   -4   12    5      2.08      0.00
   -4   12    4      1.97      0.00
   -4   12    3     -1.23      0.00
   -4   12    2     -1.01      0.00
   -4   12    1     -0.32      0.00
    4   12    0      0.39      0.00
    4   12    1      0.53      0.00
    4   12    2     -3.43      0.00
    4   12    3      0.28      0.00
    4   12    4     -1.04      0.00
    4   12    5      1.87      0.00
    4   12    6     -0.05      0.00
    4   12    7      2.73      0.00
    4   12    8     -4.02      0.00
    4   12    9      3.19      0.00
    4   12   10      1.68      0.00
   -4   13   13     -2.32      0.00
   -4   13   12      3.62      0.00
   -4   13   11     -0.13      0.00
   -4   13   10      3.15      0.00
   -4   13    9     -0.70      0.00
   -4   13    8      0.03      0.00
   -4   13    7      1.50      0.00
   -4   13    6      1.31      0.00
   -4   13    5      1.46      0.00
   -4   13    4      2.14      0.00
   -4   13    3     -0.23      0.00
   -4   13    2      1.62      0.00
   -4   13    1      0.51      0.00
    4   13    0     -0.30      0.00
    4   13    1     -0.74      0.00
    4   13    2     -1.56      0.00
    4   13    3      0.14      0.00
    4   13    4     -0.11      0.00
    4   13    5     -0.36      0.00
    4   13    6     -0.79      0.00
    4   13    7      1.02      0.00
    4   13    8     -0.95      0.00
    4   13    9      0.56      0.00
   -4   14   12     -0.06      0.00
   -4   14   11     -3.22      0.00
   -4   14   10      0.87      0.00
   -4   14    9     -1.81      0.00
   -4   14    8      2.37      0.00
   -4   14    7      1.19      0.00
   -4   14    6     -0.47      0.00
   -4   14    5      1.94      0.00
   -4   14    4      0.40      0.00
   -4   14    3     -1.19      0.00
   -4   14    2      0.36      0.00
   -4   14    1     -2.28      0.00
    4   14    0     -1.29      0.00
    4   14    1      2.58      0.00
    4   14    2     -1.01      0.00
    4   14    3     -1.50      0.00
    4   14    4      1.58      0.00
    4   14    5     -2.78      0.00
    4   14    6      0.13      0.00
    4   14    7      1.69      0.00
    4   14    8     -2.51      0.00
   -4   15   11     -2.11      0.00
   -4   15   10     -3.59      0.00
   -4   15    9     -0.92      0.00
   -4   15    8     -3.09      0.00
   -4   15    7     -1.20      0.00
   -4   15    6      0.68      0.00
   -4   15    5     -1.24      0.00
   -4   15    4     -2.68      0.00
   -4   15    3      0.70      0.00
   -4   15    2      0.76      0.00
   -4   15    1     -0.34      0.00
    4   15    0     -3.44      0.00
    4   15    1     -2.96      0.00
    4   15    2      0.52      0.00
    4   15    3     -0.50      0.00
    4   15    4      2.62      0.00
    4   15    5      0.49      0.00
    4   15    6      0.23      0.00
    4   15    7      2.53      0.00
    4   15    8      1.79      0.00
   -4   16   10     -1.24      0.00
   -4   16    9      0.48      0.00
   -4   16    8     -0.02      0.00
   -4   16    7      0.20      0.00
   -4   16    6      0.57      0.00
   -4   16    5     -0.93      0.00
   -4   16    4      2.34      0.00
   -4   16    3     -0.47      0.00
   -4   16    2      1.82      0.00
   -4   16    1      0.25      0.00
    4   16    0      3.27      0.00
    4   16    1      0.46      0.00
    4   16    2      4.14      0.00
    4   16    3     -1.41      0.00
    4   16    4      6.42      0.00
    4   16    5     -4.53      0.00
    4   16    6     -2.46      0.00
   -4   17    8      0.41      0.00
   -4   17    7      3.41      0.00
   -4   17    6     -0.37      0.00
   -4   17    5      0.79      0.00
   -4   17    4     -2.15      0.00
   -4   17    3      0.95      0.00
   -4   17    2     -1.10      0.00
   -4   17    1     -2.39      0.00
    4   17    0      1.14      0.00
    4   17    1     -4.94      0.00
    4   17    2     -1.11      0.00
    4   17    3      0.43      0.00
    4   17    4     -2.76      0.00
    4   17    5      0.81      0.00
   -4   18    7      5.75      0.00
   -4   18    6     -1.86      0.00
   -4   18    5     -3.81      0.00
   -4   18    4     -0.86      0.00
   -4   18    3     -5.06      0.00
   -4   18    2      0.51      0.00
   -4   18    1      3.18      0.00
    4   18    0     -0.19      0.00
    4   18    1     -2.29      0.00
    4   18    2     -0.70      0.00
    4   18    3      1.08      0.00
   -4   19    4      0.34      0.00
   -4   19    3      2.12      0.00
   -4   19    2      1.49      0.00
   -4   19    1      0.20      0.00
    4   19    0     -0.42      0.00
    4   19    1     -0.07      0.00
   -5    0   16      1.23      0.00
   -5    0   14     -3.02      0.00
   -5    0   12      0.04      0.00
   -5    0   10      4.04      0.00
   -5    0    8     -1.81      0.00
   -5    0    6      3.66      0.00
   -5    0    4     -1.82      0.00
   -5    0    2      4.53      0.00
    5    0    0      3.36      0.00
    5    0    2      9.45      0.00
    5    0    4      8.77      0.00
    5    0    6      1.50      0.00
    5    0    8     -2.26      0.00
    5    0   10     -1.99      0.00
    5    0   12      1.78      0.00
   -5    1   17     -1.20      0.00
   -5    1   16     -3.88      0.00
   -5    1   15      1.10      0.00
   -5    1   14     -2.71      0.00
   -5    1   13     -0.22      0.00
   -5    1   12     -0.62      0.00
   -5    1   11      1.37      0.00
   -5    1   10     -1.97      0.00
   -5    1    9     -1.10      0.00
   -5    1    8     -2.90      0.00
   -5    1    7      2.35      0.00
   -5    1    6      1.90      0.00
   -5    1    5     -7.33      0.00
   -5    1    4      6.33      0.00
   -5    1    3     13.23      0.00
   -5    1    2      0.41      0.00
   -5    1    1     -3.66      0.00
    5    1    0     -8.07      0.00
    5    1    1      6.46      0.00
    5    1    2     -0.77      0.00
    5    1    3      3.16      0.00
    5    1    4     -0.11      0.00
    5    1    5     -0.40      0.00
    5    1    6      2.03      0.00
    5    1    7      1.93      0.00
    5    1    8      2.59      0.00
    5    1    9      0.12      0.00
    5    1   10      2.02      0.00
    5    1   11     -1.34      0.00
    5    1   12      0.34      0.00
    5    1   13     -3.54      0.00
   -5    2   17      0.19      0.00
   -5    2   16     -0.44      0.00
   -5    2   15     -2.07      0.00
   -5    2   14     -1.05      0.00
   -5    2   13     -1.28      0.00
   -5    2   12     -0.61      0.00
   -5    2   11      0.94      0.00
   -5    2   10     -0.60      0.00
   -5    2    9      1.43      0.00
   -5    2    8     -5.43      0.00
   -5    2    7      3.82      0.00
   -5    2    6      1.65      0.00
   -5    2    5      2.37      0.00
   -5    2    4      2.55      0.00
   -5    2    3     10.93      0.00
   -5    2    2     -3.87      0.00
   -5    2    1      6.68      0.00
    5    2    0     -8.90      0.00
    5    2    1      0.65      0.00
    5    2    2      0.37      0.00
    5    2    3     -2.42      0.00
    5    2    4     -0.63      0.00
    5    2    5      2.69      0.00
    5    2    6     -3.61      0.00
    5    2    7      3.17      0.00
    5    2    8     -0.80      0.00
    5    2    9      3.32      0.00
    5    2   10      1.59      0.00
    5    2   11      1.56      0.00
    5    2   12     -3.41      0.00
    5    2   13      5.29      0.00
   -5    3   17     -3.15      0.00
   -5    3   16      0.23      0.00
   -5    3   15     -2.58      0.00
   -5    3   14      2.77      0.00
   -5    3   13     -1.02      0.00
   -5    3   12      0.37      0.00
   -5    3   11     -0.88      0.00
   -5    3   10     -1.99      0.00
   -5    3    9     -1.85      0.00
   -5    3    8     -2.96      0.00
   -5    3    7      2.17      0.00
   -5    3    6      0.87      0.00
   -5    3    5     -5.59      0.00
   -5    3    4     10.34      0.00
   -5    3    3     -2.24      0.00
   -5    3    2     14.93      0.00
   -5    3    1     -2.21      0.00
    5    3    0     -6.01      0.00
    5    3    1     -3.92      0.00
    5    3    2      4.41      0.00
    5    3    3     -5.31      0.00
    5    3    4      0.81      0.00
    5    3    5     -4.69      0.00
    5    3    6      3.24      0.00
    5    3    7      0.48      0.00
    5    3    8      0.14      0.00
    5    3    9     -2.13      0.00
    5    3   10      0.40      0.00
    5    3   11     -0.31      0.00
    5    3   12      0.14      0.00
   -5    4   16     -4.39      0.00
   -5    4   15      1.60      0.00
   -5    4   14      3.89      0.00
   -5    4   13     -1.80      0.00
   -5    4   12      2.26      0.00
   -5    4   11     -0.39      0.00
   -5    4   10      1.55      0.00
   -5    4    9      0.99      0.00
   -5    4    8     -0.71      0.00
   -5    4    7      0.59      0.00
   -5    4    6      2.85      0.00
   -5    4    5     -4.58      0.00
   -5    4    4      7.09      0.00
   -5    4    3     -7.70      0.00
   -5    4    2      6.17      0.00
   -5    4    1     -1.95      0.00
    5    4    0     -7.73      0.00
    5    4    1      4.11      0.00
    5    4    2     -1.80      0.00
    5    4    3     -0.85      0.00
    5    4    4     -3.97      0.00
    5    4    5      1.56      0.00
    5    4    6      0.76      0.00
    5    4    7     -1.65      0.00
    5    4    8      0.58      0.00
    5    4    9     -1.65      0.00
    5    4   10      0.99      0.00
    5    4   11      3.39      0.00
    5    4   12     -1.09      0.00
   -5    5   16     -3.26      0.00
   -5    5   15      0.22      0.00
   -5    5   14      1.09      0.00
   -5    5   13     -1.13      0.00
   -5    5   12     -0.20      0.00
   -5    5   11     -1.55      0.00
   -5    5   10      1.81      0.00
   -5    5    9      0.89      0.00
   -5    5    8     -4.82      0.00
   -5    5    7      3.40      0.00
   -5    5    6     -7.20      0.00
   -5    5    5     -1.07      0.00
   -5    5    4     -1.17      0.00
   -5    5    3     -6.03      0.00
   -5    5    2      9.37      0.00
   -5    5    1    -16.18      0.00
    5    5    0     -0.49      0.00
    5    5    1     -3.20      0.00
    5    5    2      2.31      0.00
    5    5    3      2.72      0.00
    5    5    4     -3.47      0.00
    5    5    5     -1.18      0.00
    5    5    6     -1.60      0.00
    5    5    7      0.27      0.00
    5    5    8     -1.89      0.00
    5    5    9     -1.68      0.00
    5    5   10     -2.31      0.00
    5    5   11      2.77      0.00
    5    5   12     -5.14      0.00
   -5    6   16     -3.10      0.00
   -5    6   15      3.91      0.00
   -5    6   14      1.50      0.00
   -5    6   13     -0.10      0.00
   -5    6   12      2.71      0.00
   -5    6   11     -1.16      0.00
   -5    6   10      0.21      0.00
   -5    6    9      0.11      0.00
   -5    6    8     -2.41      0.00
   -5    6    7     -0.38      0.00
   -5    6    6      2.73      0.00
   -5    6    5     -5.03      0.00
   -5    6    4      5.36      0.00
   -5    6    3     -5.17      0.00
   -5    6    2      9.33      0.00
   -5    6    1     -6.40      0.00
    5    6    0     -2.08      0.00
    5    6    1      3.23      0.00
    5    6    2      2.09      0.00
    5    6    3     -3.76      0.00
    5    6    4     -0.15      0.00
    5    6    5     -1.41      0.00
    5    6    6     -1.27      0.00
    5    6    7      2.07      0.00
    5    6    8     -1.70      0.00
    5    6    9     -0.72      0.00
    5    6   10     -4.02      0.00
    5    6   11     -1.61      0.00
    5    6   12     -4.40      0.00
   -5    7   16      3.49      0.00
   -5    7   15      1.59      0.00
   -5    7   14      1.74      0.00
   -5    7   13      0.47      0.00
   -5    7   12      2.23      0.00
   -5    7   11     -2.20      0.00
   -5    7   10      4.73      0.00
   -5    7    9     -1.95      0.00
   -5    7    8      1.95      0.00
   -5    7    7      1.37      0.00
   -5    7    6      2.86      0.00
   -5    7    5     -6.91      0.00
   -5    7    4      3.64      0.00
   -5    7    3     -1.03      0.00
   -5    7    2      0.91      0.00
   -5    7    1     -1.62      0.00
    5    7    0     -5.67      0.00
    5    7    1      0.62      0.00
    5    7    2     -0.66      0.00
    5    7    3      3.68      0.00
    5    7    4      0.13      0.00
    5    7    5     -2.16      0.00
    5    7    6     -0.43      0.00
    5    7    7     -1.61      0.00
    5    7    8     -1.49      0.00
    5    7    9     -2.57      0.00
    5    7   10      3.10      0.00
    5    7   11     -2.07      0.00
    5    7   12      0.20      0.00
   -5    8   15     -1.94      0.00
   -5    8   14     -1.27      0.00
   -5    8   13     -0.05      0.00
   -5    8   12     -0.12      0.00
   -5    8   11     -0.50      0.00
   -5    8   10      1.81      0.00
   -5    8    9      0.12      0.00
   -5    8    8     -2.57      0.00
   -5    8    7      1.82      0.00
   -5    8    6      0.40      0.00
   -5    8    5      1.03      0.00
   -5    8    4      1.26      0.00
   -5    8    3     -0.59      0.00
   -5    8    2      1.02      0.00
   -5    8    1     -1.70      0.00
    5    8    0      2.35      0.00
    5    8    1     -0.11      0.00
    5    8    2      5.15      0.00
    5    8    3      0.19      0.00
    5    8    4      0.43      0.00
    5    8    5      1.91      0.00
    5    8    6      0.15      0.00
    5    8    7      0.53      0.00
    5    8    8      3.43      0.00
    5    8    9      0.25      0.00
    5    8   10     -1.22      0.00
    5    8   11      2.17      0.00
   -5    9   15     -2.55      0.00
   -5    9   14      2.19      0.00
   -5    9   13     -0.04      0.00
   -5    9   12     -1.09      0.00
   -5    9   11      1.24      0.00
   -5    9   10      1.98      0.00
   -5    9    9     -1.32      0.00
   -5    9    8      2.39      0.00
   -5    9    7      3.51      0.00
   -5    9    6     -2.08      0.00
   -5    9    5     -4.95      0.00
   -5    9    4      3.77      0.00
   -5    9    3     -6.17      0.00
   -5    9    2      6.24      0.00
   -5    9    1      0.22      0.00
    5    9    0      0.82      0.00
    5    9    1     -0.43      0.00
    5    9    2      2.00      0.00
    5    9    3      1.04      0.00
    5    9    4      0.50      0.00
    5    9    5      0.37      0.00
    5    9    6      0.65      0.00
    5    9    7      1.38      0.00
    5    9    8     -2.39      0.00
    5    9    9      1.60      0.00
    5    9   10     -0.93      0.00
    5    9   11      0.57      0.00
   -5   10   14     -0.03      0.00
   -5   10   13      0.76      0.00
   -5   10   12      2.36      0.00
   -5   10   11      2.32      0.00
   -5   10   10      4.35      0.00
   -5   10    9     -2.17      0.00
   -5   10    8      0.61      0.00
   -5   10    7      0.74      0.00
   -5   10    6      0.29      0.00
   -5   10    5      1.02      0.00
   -5   10    4     -4.40      0.00
   -5   10    3     -1.48      0.00
   -5   10    2     -1.04      0.00
   -5   10    1      1.25      0.00
    5   10    0     -3.17      0.00
    5   10    1     -1.34      0.00
    5   10    2     -1.21      0.00
    5   10    3     -1.09      0.00
    5   10    4      0.99      0.00
    5   10    5      0.10      0.00
    5   10    6      1.56      0.00
    5   10    7      1.10      0.00
    5   10    8      0.14      0.00
    5   10    9      3.92      0.00
    5   10   10     -0.04      0.00
   -5   11   14      1.56      0.00
   -5   11   13     -0.04      0.00
   -5   11   12      0.90      0.00
   -5   11   11      1.27      0.00
   -5   11   10     -0.91      0.00
   -5   11    9     -1.00      0.00
   -5   11    8      0.80      0.00
   -5   11    7      0.67      0.00
   -5   11    6     -1.00      0.00
   -5   11    5      1.41      0.00
   -5   11    4      1.84      0.00
   -5   11    3      2.61      0.00
   -5   11    2      3.62      0.00
   -5   11    1     -2.27      0.00
    5   11    0     -0.60      0.00
    5   11    1      0.24      0.00
    5   11    2     -0.26      0.00
    5   11    3      0.81      0.00
    5   11    4     -0.98      0.00
    5   11    5      0.02      0.00
    5   11    6     -3.15      0.00
    5   11    7      0.39      0.00
    5   11    8     -2.56      0.00
    5   11    9     -1.16      0.00
    5   11   10      1.48      0.00
   -5   12   13     -1.51      0.00
   -5   12   12     -0.98      0.00
   -5   12   11     -2.49      0.00
   -5   12   10     -1.44      0.00
   -5   12    9     -2.09      0.00
   -5   12    8      0.87      0.00
   -5   12    7     -3.43      0.00
   -5   12    6      1.28      0.00
   -5   12    5     -4.76      0.00
   -5   12    4     -1.36      0.00
   -5   12    3     -0.35      0.00
   -5   12    2     -0.85      0.00
   -5   12    1      1.01      0.00
    5   12    0      1.27      0.00
    5   12    1      0.15      0.00
    5   12    2     -0.24      0.00
    5   12    3      2.51      0.00
    5   12    4     -3.75      0.00
    5   12    5      0.52      0.00
    5   12    6     -2.11      0.00
    5   12    7      0.74      0.00
    5   12    8     -1.28      0.00
    5   12    9      0.74      0.00
   -5   13   13      0.13      0.00
   -5   13   12      1.29      0.00
   -5   13   11      1.85      0.00
   -5   13   10      0.08      0.00
   -5   13    9      2.11      0.00
   -5   13    8     -3.46      0.00
   -5   13    7     -1.22      0.00
   -5   13    6     -0.82      0.00
   -5   13    5      0.12      0.00
   -5   13    4      4.10      0.00
   -5   13    3      0.51      0.00
   -5   13    2      1.44      0.00
   -5   13    1     -0.02      0.00
    5   13    0     -0.16      0.00
    5   13    1      0.04      0.00
    5   13    2      3.49      0.00
    5   13    3     -1.45      0.00
    5   13    4      1.56      0.00
    5   13    5     -0.32      0.00
    5   13    6     -1.52      0.00
    5   13    7      0.24      0.00
    5   13    8      0.81      0.00
    5   13    9     -3.01      0.00
   -5   14   12      2.15      0.00
   -5   14   11     -1.13      0.00
   -5   14   10     -1.07      0.00
   -5   14    9      1.76      0.00
   -5   14    8      1.04      0.00
   -5   14    7      1.14      0.00
   -5   14    6      1.35      0.00
   -5   14    5     -0.41      0.00
   -5   14    4      2.40      0.00
   -5   14    3     -0.76      0.00
   -5   14    2      1.42      0.00
   -5   14    1     -1.14      0.00
    5   14    0      2.24      0.00
    5   14    1     -1.46      0.00
    5   14    2      3.35      0.00
    5   14    3      0.54      0.00
    5   14    4      1.01      0.00
    5   14    5      0.64      0.00
    5   14    6     -0.79      0.00
    5   14    7     -1.28      0.00
    5   14    8      1.21      0.00
   -5   15   11      1.56      0.00
   -5   15   10      2.43      0.00
   -5   15    9     -1.84      0.00
   -5   15    8     -2.18      0.00
   -5   15    7      1.28      0.00
   -5   15    6     -1.05      0.00
   -5   15    5      3.66      0.00
   -5   15    4      1.80      0.00
   -5   15    3     -2.26      0.00
   -5   15    2     -1.23      0.00
   -5   15    1     -1.89      0.00
    5   15    0     -0.32      0.00
    5   15    1     -0.91      0.00
    5   15    2      5.26      0.00
    5   15    3     -2.10      0.00
    5   15    4      1.25      0.00
    5   15    5      0.94      0.00
    5   15    6     -3.04      0.00
    5   15    7      1.82      0.00
   -5   16   10     -3.17      0.00
   -5   16    9      1.89      0.00
   -5   16    8      2.14      0.00
   -5   16    7     -2.01      0.00
   -5   16    6     -2.16      0.00
   -5   16    5     -2.58      0.00
   -5   16    4     -2.49      0.00
   -5   16    3     -0.42      0.00
   -5   16    2      2.35      0.00
   -5   16    1     -2.12      0.00
    5   16    0      2.28      0.00
    5   16    1     -1.57      0.00
    5   16    2     -2.49      0.00
    5   16    3     -0.76      0.00
    5   16    4     -1.08      0.00
    5   16    5     -0.02      0.00
    5   16    6      2.82      0.00
   -5   17    8     -2.03      0.00
   -5   17    7     -3.55      0.00
   -5   17    6      3.95      0.00
   -5   17    5      2.93      0.00
   -5   17    4      3.20      0.00
   -5   17    3     -2.09      0.00
   -5   17    2     -0.61      0.00
   -5   17    1     -2.53      0.00
    5   17    0     -2.43      0.00
    5   17    1     -1.16      0.00
    5   17    2     -0.18      0.00
    5   17    3     -1.92      0.00
    5   17    4      2.05      0.00
   -5   18    7     -3.89      0.00
   -5   18    6     -2.23      0.00
   -5   18    5      1.87      0.00
   -5   18    4     -1.80      0.00
   -5   18    3      1.16      0.00
   -5   18    2      2.76      0.00
   -5   18    1     -5.24      0.00
    5   18    0      2.29      0.00
    5   18    1      2.66      0.00
    5   18    2     -0.56      0.00
   -5   19    3      0.09      0.00
   -5   19    2     -0.22      0.00
   -5   19    1      2.87      0.00
   -6    0   16      2.33      0.00
   -6    0   14      2.82      0.00
   -6    0   12      2.07      0.00
   -6    0   10      4.83      0.00
   -6    0    8      2.92      0.00
   -6    0    6     -4.64      0.00
   -6    0    4     -9.35      0.00
   -6    0    2     -2.97      0.00
    6    0    0     -2.89      0.00
    6    0    2     -0.78      0.00
    6    0    4     -2.26      0.00
    6    0    6      0.90      0.00
    6    0    8      0.18      0.00
    6    0   10      5.33      0.00
    6    0   12      0.41      0.00
   -6    1   17      0.81      0.00
   -6    1   16      0.75      0.00
   -6    1   15      2.81      0.00
   -6    1   14      0.31      0.00
   -6    1   13     -0.14      0.00
   -6    1   12      0.54      0.00
   -6    1   11     -3.01      0.00
   -6    1   10      1.47      0.00
   -6    1    9     -1.01      0.00
   -6    1    8      2.63      0.00
   -6    1    7     -2.90      0.00
   -6    1    6      0.58      0.00
   -6    1    5     -2.75      0.00
   -6    1    4     -0.79      0.00
   -6    1    3     -6.11      0.00
   -6    1    2      5.82      0.00
   -6    1    1      2.63      0.00
    6    1    0     -5.48      0.00
    6    1    1     -2.87      0.00
    6    1    2     -6.14      0.00
    6    1    3     -1.81      0.00
    6    1    4     -2.32      0.00
    6    1    5      3.43      0.00
    6    1    6     -2.28      0.00
    6    1    7      2.27      0.00
    6    1    8     -0.35      0.00
    6    1    9      2.93      0.00
    6    1   10      0.67      0.00
    6    1   11      0.13      0.00
    6    1   12     -2.77      0.00
   -6    2   17      2.89      0.00
   -6    2   16     -2.77      0.00
   -6    2   15      2.93      0.00
   -6    2   14     -3.16      0.00
   -6    2   13      0.93      0.00
   -6    2   12      0.25      0.00
   -6    2   11      3.14      0.00
   -6    2   10      1.47      0.00
   -6    2    9      1.40      0.00
   -6    2    8      2.86      0.00
   -6    2    7      0.94      0.00
   -6    2    6      0.44      0.00
   -6    2    5     -1.89      0.00
   -6    2    4     -1.06      0.00
   -6    2    3      1.98      0.00
   -6    2    2     -4.65      0.00
   -6    2    1     -1.65      0.00
    6    2    0      2.34      0.00
    6    2    1     -8.14      0.00
    6    2    2      3.54      0.00
    6    2    3     -1.29      0.00
    6    2    4      0.70      0.00
    6    2    5     -4.03      0.00
    6    2    6     -0.48      0.00
    6    2    7     -1.34      0.00
    6    2    8     -3.20      0.00
    6    2    9     -1.75      0.00
    6    2   10      1.40      0.00
    6    2   11      4.01      0.00
    6    2   12      3.62      0.00
   -6    3   17      2.77      0.00
   -6    3   16      0.28      0.00
   -6    3   15      1.41      0.00
   -6    3   14     -2.52      0.00
   -6    3   13     -0.22      0.00
   -6    3   12     -1.38      0.00
   -6    3   11     -1.43      0.00
   -6    3   10     -0.81      0.00
   -6    3    9      0.93      0.00
   -6    3    8     -0.93      0.00
   -6    3    7      0.23      0.00
   -6    3    6     -2.06      0.00
   -6    3    5      0.67      0.00
   -6    3    4      0.55      0.00
   -6    3    3      1.29      0.00
   -6    3    2     -1.50      0.00
   -6    3    1      4.95      0.00
    6    3    0      1.48      0.00
    6    3    1     -0.61      0.00
    6    3    2     -3.36      0.00
    6    3    3     -2.12      0.00
    6    3    4      0.39      0.00
    6    3    5      1.23      0.00
    6    3    6      2.03      0.00
    6    3    7     -2.70      0.00
    6    3    8     -0.26      0.00
    6    3    9     -3.35      0.00
    6    3   10     -2.35      0.00
    6    3   11      2.74      0.00
    6    3   12     -0.87      0.00
   -6    4   17     -1.45      0.00
   -6    4   16      4.14      0.00
   -6    4   15     -1.98      0.00
   -6    4   14     -0.37      0.00
   -6    4   13      1.60      0.00
   -6    4   12      0.34      0.00
   -6    4   11      0.58      0.00
   -6    4   10     -1.94      0.00
   -6    4    9     -2.68      0.00
   -6    4    8      3.90      0.00
   -6    4    7      0.35      0.00
   -6    4    6      4.19      0.00
   -6    4    5     -2.88      0.00
   -6    4    4      8.23      0.00
   -6    4    3     -5.15      0.00
   -6    4    2      5.29      0.00
   -6    4    1     -1.67      0.00
    6    4    0      5.55      0.00
    6    4    1     -2.24      0.00
    6    4    2     -3.73      0.00
    6    4    3      4.13      0.00
    6    4    4     -1.62      0.00
    6    4    5     -0.46      0.00
    6    4    6     -3.55      0.00
    6    4    7      0.91      0.00
    6    4    8      0.89      0.00
    6    4    9      2.99      0.00
    6    4   10     -1.31      0.00
    6    4   11      3.75      0.00
    6    4   12     -3.74      0.00
   -6    5   16      1.29      0.00
   -6    5   15     -4.07      0.00
   -6    5   14     -1.24      0.00
   -6    5   13     -3.57      0.00
   -6    5   12     -0.26      0.00
   -6    5   11     -2.10      0.00
   -6    5   10     -0.81      0.00
   -6    5    9      0.48      0.00
   -6    5    8      3.52      0.00
   -6    5    7     -2.43      0.00
   -6    5    6      2.12      0.00
   -6    5    5     -1.14      0.00
   -6    5    4      4.26      0.00
   -6    5    3     -5.11      0.00
   -6    5    2     -1.89      0.00
   -6    5    1      2.82      0.00
    6    5    0      1.73      0.00
    6    5    1      2.11      0.00
    6    5    2      1.26      0.00
    6    5    3     -1.49      0.00
    6    5    4      1.31      0.00
    6    5    5      1.26      0.00
    6    5    6     -2.19      0.00
    6    5    7      1.21      0.00
    6    5    8     -0.98      0.00
    6    5    9     -0.35      0.00
    6    5   10     -4.72      0.00
    6    5   11     -0.36      0.00
   -6    6   16      0.09      0.00
   -6    6   15     -2.55      0.00
   -6    6   14     -0.04      0.00
   -6    6   13     -1.66      0.00
   -6    6   12      0.89      0.00
   -6    6   11      0.20      0.00
   -6    6   10     -1.34      0.00
   -6    6    9      0.49      0.00
   -6    6    8     -2.27      0.00
   -6    6    7      1.80      0.00
   -6    6    6     -2.49      0.00
   -6    6    5      1.02      0.00
   -6    6    4      2.91      0.00
   -6    6    3     -6.64      0.00
   -6    6    2      8.69      0.00
   -6    6    1    -10.02      0.00
    6    6    0      3.54      0.00
    6    6    1      2.29      0.00
    6    6    2     -3.75      0.00
    6    6    3      0.70      0.00
    6    6    4      2.22      0.00
    6    6    5      0.12      0.00
    6    6    6      1.58      0.00
    6    6    7     -1.70      0.00
    6    6    8      3.26      0.00
    6    6    9     -2.01      0.00
    6    6   10      2.86      0.00
    6    6   11     -0.18      0.00
   -6    7   16      0.15      0.00
   -6    7   15      0.13      0.00
   -6    7   14      1.17      0.00
   -6    7   13     -1.71      0.00
   -6    7   12      1.03      0.00
   -6    7   11     -3.04      0.00
   -6    7   10     -1.32      0.00
   -6    7    9      1.97      0.00
   -6    7    8      3.53      0.00
   -6    7    7     -3.79      0.00
   -6    7    6      0.06      0.00
   -6    7    5     -2.32      0.00
   -6    7    4      2.49      0.00
   -6    7    3     -6.86      0.00
   -6    7    2      7.64      0.00
   -6    7    1     -5.43      0.00
    6    7    0      2.08      0.00
    6    7    1      0.79      0.00
    6    7    2      3.56      0.00
    6    7    3      1.08      0.00
    6    7    4     -0.44      0.00
    6    7    5      3.09      0.00
    6    7    6      0.64      0.00
    6    7    7     -0.45      0.00
    6    7    8     -0.41      0.00
    6    7    9      3.41      0.00
    6    7   10     -0.15      0.00
    6    7   11      4.89      0.00
   -6    8   15     -0.66      0.00
   -6    8   14     -1.07      0.00
   -6    8   13      0.88      0.00
   -6    8   12      3.85      0.00
   -6    8   11     -2.65      0.00
   -6    8   10      1.51      0.00
   -6    8    9     -1.71      0.00
   -6    8    8     -0.96      0.00
   -6    8    7     -1.32      0.00
   -6    8    6      2.99      0.00
   -6    8    5      0.87      0.00
   -6    8    4      1.32      0.00
   -6    8    3      1.71      0.00
   -6    8    2     -1.51      0.00
   -6    8    1     -2.90      0.00
    6    8    0      3.83      0.00
    6    8    1     -1.57      0.00
    6    8    2     -0.80      0.00
    6    8    3      0.25      0.00
    6    8    4      1.83      0.00
    6    8    5      2.26      0.00
    6    8    6      1.88      0.00
    6    8    7      3.11      0.00
    6    8    8      1.20      0.00
    6    8    9      0.34      0.00
    6    8   10     -2.03      0.00
   -6    9   15     -0.61      0.00
   -6    9   14     -1.79      0.00
   -6    9   13     -1.89      0.00
   -6    9   12     -0.63      0.00
   -6    9   11     -5.85      0.00
   -6    9   10     -1.18      0.00
   -6    9    9      3.31      0.00
   -6    9    8      1.50      0.00
   -6    9    7     -1.54      0.00
   -6    9    6      3.31      0.00
   -6    9    5      3.28      0.00
   -6    9    4      1.99      0.00
   -6    9    3     -1.36      0.00
   -6    9    2      2.07      0.00
   -6    9    1     -5.14      0.00
    6    9    0     -2.97      0.00
    6    9    1     -0.23      0.00
    6    9    2     -1.19      0.00
    6    9    3     -1.15      0.00
    6    9    4     -2.59      0.00
    6    9    5     -1.41      0.00
    6    9    6     -2.04      0.00
    6    9    7     -0.07      0.00
    6    9    8     -2.27      0.00
    6    9    9      1.44      0.00
    6    9   10      2.67      0.00
   -6   10   15     -8.06      0.00
   -6   10   14      0.80      0.00
   -6   10   13      2.46      0.00
   -6   10   12     -0.34      0.00
   -6   10   11     -1.97      0.00
   -6   10   10      3.68      0.00
   -6   10    9     -1.86      0.00
   -6   10    8     -1.10      0.00
   -6   10    7     -4.80      0.00
   -6   10    6     -1.04      0.00
   -6   10    5     -3.20      0.00
   -6   10    4      2.19      0.00
   -6   10    3     -5.00      0.00
   -6   10    2      2.99      0.00
   -6   10    1     -0.44      0.00
    6   10    0      0.06      0.00
    6   10    1     -1.11      0.00
    6   10    2     -2.93      0.00
    6   10    3      0.47      0.00
    6   10    4     -1.34      0.00
    6   10    5     -0.09      0.00
    6   10    6     -0.83      0.00
    6   10    7     -1.66      0.00
    6   10    8     -0.35      0.00
    6   10    9     -0.04      0.00
    6   10   10     -2.01      0.00
   -6   11   14     -1.07      0.00
   -6   11   13      3.17      0.00
   -6   11   12      2.07      0.00
   -6   11   11     -1.11      0.00
   -6   11   10      3.01      0.00
   -6   11    9      1.23      0.00
   -6   11    8     -0.76      0.00
   -6   11    7      3.50      0.00
   -6   11    6     -0.82      0.00
   -6   11    5      4.55      0.00
   -6   11    4     -3.74      0.00
   -6   11    3     -0.78      0.00
   -6   11    2     -0.58      0.00
   -6   11    1      0.19      0.00
    6   11    0      2.13      0.00
    6   11    1      4.51      0.00
    6   11    2     -0.66      0.00
    6   11    3      4.89      0.00
    6   11    4     -3.05      0.00
    6   11    5     -0.57      0.00
    6   11    6     -0.49      0.00
    6   11    7     -2.78      0.00
    6   11    8     -3.56      0.00
    6   11    9      0.91      0.00
   -6   12   13      1.75      0.00
   -6   12   12     -0.33      0.00
   -6   12   11      0.34      0.00
   -6   12   10      1.39      0.00
   -6   12    9      0.14      0.00
   -6   12    8      1.10      0.00
   -6   12    7     -1.45      0.00
   -6   12    6     -0.09      0.00
   -6   12    5     -1.09      0.00
   -6   12    4     -1.17      0.00
   -6   12    3     -1.57      0.00
   -6   12    2      2.60      0.00
   -6   12    1     -1.68      0.00
    6   12    0      0.95      0.00
    6   12    1      0.53      0.00
    6   12    2      0.02      0.00
    6   12    3     -1.93      0.00
    6   12    4      0.92      0.00
    6   12    5      2.07      0.00
    6   12    6      3.63      0.00
    6   12    7     -0.01      0.00
    6   12    8      0.45      0.00
   -6   13   13      0.54      0.00
   -6   13   12      2.29      0.00
   -6   13   11      0.40      0.00
   -6   13   10     -0.52      0.00
   -6   13    9     -3.04      0.00
   -6   13    8      2.16      0.00
   -6   13    7     -0.87      0.00
   -6   13    6      1.49      0.00
   -6   13    5     -2.39      0.00
   -6   13    4     -2.03      0.00
   -6   13    3      1.74      0.00
   -6   13    2     -1.66      0.00
   -6   13    1     -2.20      0.00
    6   13    0      1.76      0.00
    6   13    1     -1.02      0.00
    6   13    2      0.46      0.00
    6   13    3      0.01      0.00
    6   13    4      2.07      0.00
    6   13    5     -0.62      0.00
    6   13    6      3.94      0.00
    6   13    7     -3.12      0.00
    6   13    8     -1.35      0.00
   -6   14   12     -3.44      0.00
   -6   14   11     -0.40      0.00
   -6   14   10      0.54      0.00
   -6   14    9      3.93      0.00
   -6   14    8      0.44      0.00
   -6   14    7     -4.01      0.00
   -6   14    6     -0.22      0.00
   -6   14    5     -2.83      0.00
   -6   14    4      2.01      0.00
   -6   14    3      1.29      0.00
   -6   14    2      1.55      0.00
   -6   14    1     -1.13      0.00
    6   14    0      0.67      0.00
    6   14    1     -0.24      0.00
    6   14    2      0.14      0.00
    6   14    3     -1.92      0.00
    6   14    4     -1.16      0.00
    6   14    5      1.63      0.00
    6   14    6      1.14      0.00
    6   14    7      1.67      0.00
   -6   15   11      0.81      0.00
   -6   15   10     -3.86      0.00
   -6   15    9     -0.62      0.00
   -6   15    8      0.83      0.00
   -6   15    7      0.86      0.00
   -6   15    6      4.16      0.00
   -6   15    5      1.23      0.00
   -6   15    4      1.49      0.00
   -6   15    3      1.90      0.00
   -6   15    2      1.10      0.00
   -6   15    1     -3.54      0.00
    6   15    0     -0.18      0.00
    6   15    1     -1.66      0.00
    6   15    2     -3.11      0.00
    6   15    3     -2.22      0.00
    6   15    4      1.14      0.00
    6   15    5     -3.31      0.00
    6   15    6      6.96      0.00
   -6   16   10      2.84      0.00
   -6   16    9      1.81      0.00
   -6   16    8     -2.22      0.00
   -6   16    7      1.90      0.00
   -6   16    6     -1.76      0.00
   -6   16    5      0.83      0.00
   -6   16    4      1.86      0.00
   -6   16    3      0.29      0.00
   -6   16    2     -1.67      0.00
   -6   16    1     -1.57      0.00
    6   16    0      1.85      0.00
    6   16    1     -1.84      0.00
    6   16    2      0.37      0.00
    6   16    3     -1.10      0.00
    6   16    4      1.90      0.00
    6   16    5      0.66      0.00
   -6   17    8      4.70      0.00
   -6   17    7      3.43      0.00
   -6   17    6      0.05      0.00
   -6   17    5     -0.86      0.00
   -6   17    4      0.76      0.00
   -6   17    3      0.24      0.00
   -6   17    2      1.39      0.00
   -6   17    1     -0.43      0.00
    6   17    0      2.44      0.00
    6   17    1      2.65      0.00
    6   17    2      1.59      0.00
    6   17    3     -2.64      0.00
   -6   18    6      1.43      0.00
   -6   18    5     -0.90      0.00
   -6   18    4     -0.65      0.00
   -6   18    3     -4.49      0.00
   -6   18    2     -3.35      0.00
   -6   18    1     -1.52      0.00
    6   18    0     -0.22      0.00
    6   18    1      1.04      0.00
   -7    0   16     -1.60      0.00
   -7    0   14      0.39      0.00
   -7    0   12     -0.16      0.00
   -7    0   10      0.64      0.00
   -7    0    8     -2.23      0.00
   -7    0    6      4.32      0.00
   -7    0    4     -1.84      0.00
   -7    0    2     -5.56      0.00
    7    0    0     -7.46      0.00
    7    0    2     -5.36      0.00
    7    0    4     -0.53      0.00
    7    0    6     -0.15      0.00
    7    0    8     -1.28      0.00
    7    0   10      2.02      0.00
   -7    1   17     -3.78      0.00
   -7    1   16      0.85      0.00
   -7    1   15     -1.14      0.00
   -7    1   14      2.96      0.00
   -7    1   13     -1.81      0.00
   -7    1   12      1.54      0.00
   -7    1   11     -1.55      0.00
   -7    1   10      1.69      0.00
   -7    1    9     -2.08      0.00
   -7    1    8     -2.71      0.00
   -7    1    7      0.74      0.00
   -7    1    6     -0.75      0.00
   -7    1    5      1.38      0.00
   -7    1    4     -2.99      0.00
   -7    1    3      1.10      0.00
   -7    1    2     -0.50      0.00
   -7    1    1     -1.29      0.00
    7    1    0      3.30      0.00
    7    1    1     -3.12      0.00
    7    1    2      2.20      0.00
    7    1    3     -0.69      0.00
    7    1    4      0.16      0.00
    7    1    5     -1.80      0.00
    7    1    6     -1.06      0.00
    7    1    7      2.09      0.00
    7    1    8      0.43      0.00
    7    1    9     -2.66      0.00
    7    1   10     -2.55      0.00
    7    1   11      1.49      0.00
   -7    2   17     -1.60      0.00
   -7    2   16     -1.67      0.00
   -7    2   15     -0.07      0.00
   -7    2   14      2.80      0.00
   -7    2   13     -0.28      0.00
   -7    2   12      0.84      0.00
   -7    2   11     -0.73      0.00
   -7    2   10      1.31      0.00
   -7    2    9      0.08      0.00
   -7    2    8     -0.21      0.00
   -7    2    7     -0.48      0.00
   -7    2    6      5.55      0.00
   -7    2    5     -2.47      0.00
   -7    2    4      0.37      0.00
   -7    2    3     -1.14      0.00
   -7    2    2      1.93      0.00
   -7    2    1      0.35      0.00
    7    2    0      1.28      0.00
    7    2    1      3.36      0.00
    7    2    2      3.19      0.00
    7    2    3     -3.31      0.00
    7    2    4      0.87      0.00
    7    2    5     -0.39      0.00
    7    2    6      1.90      0.00
    7    2    7     -2.55      0.00
    7    2    8      1.15      0.00
    7    2    9     -1.08      0.00
    7    2   10     -2.43      0.00
    7    2   11      0.67      0.00
   -7    3   17     -0.04      0.00
   -7    3   16     -2.97      0.00
   -7    3   15      2.73      0.00
   -7    3   14     -3.27      0.00
   -7    3   13     -0.21      0.00
   -7    3   12      0.03      0.00
   -7    3   11      2.23      0.00
   -7    3   10      2.85      0.00
   -7    3    9     -1.13      0.00
   -7    3    8     -2.63      0.00
   -7    3    7     -0.10      0.00
   -7    3    6     -0.01      0.00
   -7    3    5     -0.71      0.00
   -7    3    4     -2.43      0.00
   -7    3    3      4.94      0.00
   -7    3    2     -1.51      0.00
   -7    3    1      0.32      0.00
    7    3    0     -1.03      0.00
    7    3    1      1.93      0.00
    7    3    2     -2.22      0.00
    7    3    3      2.95      0.00
    7    3    4     -2.53      0.00
    7    3    5     -0.38      0.00
    7    3    6     -2.20      0.00
    7    3    7      2.24      0.00
    7    3    8      2.78      0.00
    7    3    9      0.13      0.00
    7    3   10     -5.34      0.00
    7    3   11     -0.54      0.00
   -7    4   17      0.02      0.00
   -7    4   16     -2.28      0.00
   -7    4   15      7.53      0.00
   -7    4   14      3.96      0.00
   -7    4   13      3.68      0.00
   -7    4   12      1.02      0.00
   -7    4   11      1.41      0.00
   -7    4   10      1.99      0.00
   -7    4    9      0.62      0.00
   -7    4    8     -3.28      0.00
   -7    4    7      1.26      0.00
   -7    4    6      0.62      0.00
   -7    4    5     -3.12      0.00
   -7    4    4      1.43      0.00
   -7    4    3      2.62      0.00
   -7    4    2      0.96      0.00
   -7    4    1      1.98      0.00
    7    4    0      0.92      0.00
    7    4    1      3.83      0.00
    7    4    2      5.15      0.00
    7    4    3      0.07      0.00
    7    4    4     -1.11      0.00
    7    4    5      1.98      0.00
    7    4    6     -1.59      0.00
    7    4    7      1.44      0.00
    7    4    8      0.86      0.00
    7    4    9      2.71      0.00
    7    4   10     -2.58      0.00
    7    4   11     -2.88      0.00
   -7    5   16      0.97      0.00
   -7    5   15      0.78      0.00
   -7    5   14     -1.67      0.00
   -7    5   13      1.97      0.00
   -7    5   12     -3.30      0.00
   -7    5   11     -0.21      0.00
   -7    5   10      1.18      0.00
   -7    5    9     -1.90      0.00
   -7    5    8      0.47      0.00
   -7    5    7      0.51      0.00
   -7    5    6     -0.19      0.00
   -7    5    5     -2.58      0.00
   -7    5    4      3.37      0.00
   -7    5    3     -3.74      0.00
   -7    5    2      1.63      0.00
   -7    5    1      1.19      0.00
    7    5    0     -2.07      0.00
    7    5    1      0.86      0.00
    7    5    2      4.04      0.00
    7    5    3      0.76      0.00
    7    5    4      2.11      0.00
    7    5    5     -1.26      0.00
    7    5    6      2.00      0.00
    7    5    7     -2.97      0.00
    7    5    8      0.14      0.00
    7    5    9     -3.67      0.00
    7    5   10      0.64      0.00
    7    5   11      0.98      0.00
   -7    6   16      0.35      0.00
   -7    6   15      2.08      0.00
   -7    6   14     -0.63      0.00
   -7    6   13      0.33      0.00
   -7    6   12      1.40      0.00
   -7    6   11     -0.90      0.00
   -7    6   10      0.02      0.00
   -7    6    9     -3.41      0.00
   -7    6    8     -0.93      0.00
   -7    6    7      0.80      0.00
   -7    6    6      3.81      0.00
   -7    6    5     -0.59      0.00
   -7    6    4      4.89      0.00
   -7    6    3     -2.96      0.00
   -7    6    2      1.57      0.00
   -7    6    1      1.95      0.00
    7    6    0     -1.79      0.00
    7    6    1     -0.25      0.00
    7    6    2      1.20      0.00
    7    6    3      0.85      0.00
    7    6    4      0.41      0.00
    7    6    5      2.06      0.00
    7    6    6     -0.07      0.00
    7    6    7      1.46      0.00
    7    6    8     -0.46      0.00
    7    6    9      4.63      0.00
    7    6   10     -0.44      0.00
   -7    7   16     -3.06      0.00
   -7    7   15     -0.16      0.00
   -7    7   14      0.27      0.00
   -7    7   13     -2.72      0.00
   -7    7   12     -1.37      0.00
   -7    7   11      1.48      0.00
   -7    7   10      2.05      0.00
   -7    7    9      1.21      0.00
   -7    7    8     -1.43      0.00
   -7    7    7      0.66      0.00
   -7    7    6     -1.13      0.00
   -7    7    5     -4.20      0.00
   -7    7    4      3.65      0.00
   -7    7    3     -8.15      0.00
   -7    7    2      7.71      0.00
   -7    7    1     -5.42      0.00
    7    7    0     -2.01      0.00
    7    7    1     -2.79      0.00
    7    7    2      2.06      0.00
    7    7    3      1.25      0.00
    7    7    4     -1.55      0.00
    7    7    5      0.24      0.00
    7    7    6     -0.66      0.00
    7    7    7      1.94      0.00
    7    7    8      1.69      0.00
    7    7    9      0.61      0.00
    7    7   10     -1.56      0.00
   -7    8   16     -0.22      0.00
   -7    8   15      0.66      0.00
   -7    8   14      0.43      0.00
   -7    8   13     -0.04      0.00
   -7    8   12     -0.01      0.00
   -7    8   11      0.82      0.00
   -7    8   10      0.38      0.00
   -7    8    9     -4.35      0.00
   -7    8    8      0.48      0.00
   -7    8    7     -2.54      0.00
   -7    8    6     -2.23      0.00
   -7    8    5     -3.40      0.00
   -7    8    4      2.93      0.00
   -7    8    3     -7.07      0.00
   -7    8    2      6.98      0.00
   -7    8    1     -0.38      0.00
    7    8    0     -3.47      0.00
    7    8    1     -1.99      0.00
    7    8    2     -0.86      0.00
    7    8    3     -1.31      0.00
    7    8    4     -1.47      0.00
    7    8    5     -0.40      0.00
    7    8    6     -1.58      0.00
    7    8    7      1.24      0.00
    7    8    8     -1.43      0.00
    7    8    9     -1.89      0.00
    7    8   10      0.77      0.00
   -7    9   15      3.67      0.00
   -7    9   14     -2.31      0.00
   -7    9   13     -3.50      0.00
   -7    9   12      0.70      0.00
   -7    9   11      0.28      0.00
   -7    9   10     -0.18      0.00
   -7    9    9      1.10      0.00
   -7    9    8      2.51      0.00
   -7    9    7      3.79      0.00
   -7    9    6     -2.20      0.00
   -7    9    5     -0.22      0.00
   -7    9    4      0.56      0.00
   -7    9    3      1.19      0.00
   -7    9    2      0.52      0.00
   -7    9    1     -0.13      0.00
    7    9    0     -1.04      0.00
    7    9    1      0.01      0.00
    7    9    2     -4.02      0.00
    7    9    3      0.06      0.00
    7    9    4     -1.88      0.00
    7    9    5     -1.53      0.00
    7    9    6     -1.02      0.00
    7    9    7     -2.80      0.00
    7    9    8     -0.77      0.00
    7    9    9      4.13      0.00
   -7   10   15      2.85      0.00
   -7   10   14     -3.13      0.00
   -7   10   13     -5.21      0.00
   -7   10   12      1.45      0.00
   -7   10   11      0.73      0.00
   -7   10   10     -1.98      0.00
   -7   10    9      0.15      0.00
   -7   10    8      3.10      0.00
   -7   10    7     -1.53      0.00
   -7   10    6      0.54      0.00
   -7   10    5     -0.60      0.00
   -7   10    4      2.51      0.00
   -7   10    3     -3.24      0.00
   -7   10    2      1.39      0.00
   -7   10    1     -2.29      0.00
    7   10    0      0.07      0.00
    7   10    1      2.33      0.00
    7   10    2      0.59      0.00
    7   10    3      5.44      0.00
    7   10    4      0.76      0.00
    7   10    5     -1.34      0.00
    7   10    6      1.61      0.00
    7   10    7      1.26      0.00
    7   10    8     -4.45      0.00
    7   10    9     -2.11      0.00
   -7   11   14     -5.40      0.00
   -7   11   13     -2.73      0.00
   -7   11   12     -0.52      0.00
   -7   11   11     -2.29      0.00
   -7   11   10      0.55      0.00
   -7   11    9     -0.44      0.00
   -7   11    8      2.71      0.00
   -7   11    7     -3.58      0.00
   -7   11    6     -0.85      0.00
   -7   11    5      0.95      0.00
   -7   11    4      4.45      0.00
   -7   11    3     -2.01      0.00
   -7   11    2      2.51      0.00
   -7   11    1      2.62      0.00
    7   11    0     -0.02      0.00
    7   11    1      0.45      0.00
    7   11    2      0.08      0.00
    7   11    3     -1.21      0.00
    7   11    4      0.46      0.00
    7   11    5      1.16      0.00
    7   11    6      2.59      0.00
    7   11    7      3.50      0.00
    7   11    8      0.97      0.00
   -7   12   13     -0.94      0.00
   -7   12   12      0.95      0.00
   -7   12   11     -0.26      0.00
   -7   12   10     -0.56      0.00
   -7   12    9      1.74      0.00
   -7   12    8     -1.36      0.00
   -7   12    7      1.74      0.00
   -7   12    6     -1.66      0.00
   -7   12    5      1.88      0.00
   -7   12    4     -0.75      0.00
   -7   12    3     -1.70      0.00
   -7   12    2      2.05      0.00
   -7   12    1      3.86      0.00
    7   12    0     -1.07      0.00
    7   12    1     -4.24      0.00
    7   12    2      1.76      0.00
    7   12    3      0.13      0.00
    7   12    4      2.44      0.00
    7   12    5     -2.55      0.00
    7   12    6      2.72      0.00
    7   12    7      2.28      0.00
    7   12    8     -3.36      0.00
   -7   13   13      1.25      0.00
   -7   13   12      2.39      0.00
   -7   13   11      0.51      0.00
   -7   13   10     -0.80      0.00
   -7   13    9     -2.09      0.00
   -7   13    8     -0.16      0.00
   -7   13    7     -1.42      0.00
   -7   13    6      0.57      0.00
   -7   13    5      0.94      0.00
   -7   13    4      0.04      0.00
   -7   13    3     -5.01      0.00
   -7   13    2      2.01      0.00
   -7   13    1     -0.09      0.00
    7   13    0     -2.67      0.00
    7   13    1     -1.01      0.00
    7   13    2      2.35      0.00
    7   13    3      0.46      0.00
    7   13    4      0.73      0.00
    7   13    5     -3.36      0.00
    7   13    6     -2.55      0.00
    7   13    7      2.71      0.00
   -7   14   12      2.58      0.00
   -7   14   11      0.92      0.00
   -7   14   10      0.09      0.00
   -7   14    9     -2.49      0.00
   -7   14    8      1.51      0.00
   -7   14    7      0.36      0.00
   -7   14    6     -0.85      0.00
   -7   14    5     -3.51      0.00
   -7   14    4     -0.65      0.00
   -7   14    3      0.04      0.00
   -7   14    2      3.97      0.00
   -7   14    1      1.34      0.00
    7   14    0     -2.38      0.00
    7   14    1     -0.64      0.00
    7   14    2      0.96      0.00
    7   14    3      0.36      0.00
    7   14    4      1.13      0.00
    7   14    5     -6.11      0.00
    7   14    6      4.24      0.00
   -7   15   11     -2.38      0.00
   -7   15   10     -1.02      0.00
   -7   15    9     -1.36      0.00
   -7   15    8      0.78      0.00
   -7   15    7     -2.51      0.00
   -7   15    6      0.53      0.00
   -7   15    5     -1.93      0.00
   -7   15    4     -0.03      0.00
   -7   15    3     -2.49      0.00
   -7   15    2      2.78      0.00
   -7   15    1     -1.92      0.00
    7   15    0     -1.08      0.00
    7   15    1     -2.07      0.00
    7   15    2      2.90      0.00
    7   15    3     -0.01      0.00
    7   15    4      1.70      0.00
    7   15    5     -1.74      0.00
   -7   16   10     -6.08      0.00
   -7   16    9     -2.22      0.00
   -7   16    8      1.39      0.00
   -7   16    7     -1.53      0.00
   -7   16    6     -2.46      0.00
   -7   16    5     -1.19      0.00
   -7   16    4     -2.72      0.00
   -7   16    3      1.39      0.00
   -7   16    2      6.05      0.00
   -7   16    1     -1.47      0.00
    7   16    0      0.73      0.00
    7   16    1      1.32      0.00
    7   16    2      1.24      0.00
    7   16    3      0.84      0.00
    7   16    4     -0.61      0.00
   -7   17    8     -3.64      0.00
   -7   17    7      1.36      0.00
   -7   17    6      2.29      0.00
   -7   17    5      2.51      0.00
   -7   17    4      2.03      0.00
   -7   17    3      2.64      0.00
   -7   17    2      1.53      0.00
   -7   17    1     -1.82      0.00
    7   17    0     -3.14      0.00
    7   17    1      0.64      0.00
    7   17    2      0.32      0.00
   -7   18    5     -2.19      0.00
   -7   18    4      0.80      0.00
   -7   18    3      2.94      0.00
   -7   18    2      2.21      0.00
   -7   18    1      0.24      0.00
    7   18    0     -3.25      0.00
   -8    0   16      1.29      0.00
   -8    0   14     -2.17      0.00
   -8    0   12     -3.03      0.00
   -8    0   10     -0.67      0.00
   -8    0    8      4.10      0.00
   -8    0    6     -4.44      0.00
   -8    0    4      3.22      0.00
   -8    0    2      0.46      0.00
    8    0    0      2.56      0.00
    8    0    2      2.91      0.00
    8    0    4     -2.13      0.00
    8    0    6     -2.91      0.00
    8    0    8      1.96      0.00
    8    0   10     -0.19      0.00
   -8    1   17      2.79      0.00
   -8    1   16      0.56      0.00
   -8    1   15     -1.59      0.00
   -8    1   14     -0.99      0.00
   -8    1   13      1.87      0.00
   -8    1   12      0.12      0.00
   -8    1   11     -1.11      0.00
   -8    1   10     -0.35      0.00
   -8    1    9     -0.68      0.00
   -8    1    8      1.15      0.00
   -8    1    7     -1.17      0.00
   -8    1    6     -2.19      0.00
   -8    1    5      2.49      0.00
   -8    1    4     -2.47      0.00
   -8    1    3     -0.13      0.00
   -8    1    2     -2.44      0.00
   -8    1    1      3.39      0.00
    8    1    0      3.00      0.00
    8    1    1     -0.01      0.00
    8    1    2      3.53      0.00
    8    1    3     -3.26      0.00
    8    1    4     -0.44      0.00
    8    1    5     -1.54      0.00
    8    1    6      0.63      0.00
    8    1    7     -2.75      0.00
    8    1    8     -0.07      0.00
    8    1    9      1.72      0.00
    8    1   10     -3.13      0.00
   -8    2   17      0.00      0.00
   -8    2   16      3.28      0.00
   -8    2   15      1.70      0.00
   -8    2   14      3.84      0.00
   -8    2   13     -0.52      0.00
   -8    2   12     -1.19      0.00
   -8    2   11     -1.09      0.00
   -8    2   10     -0.56      0.00
   -8    2    9      0.04      0.00
   -8    2    8      3.12      0.00
   -8    2    7      0.56      0.00
   -8    2    6     -3.84      0.00
   -8    2    5      1.93      0.00
   -8    2    4     -2.72      0.00
   -8    2    3     -1.76      0.00
   -8    2    2     -1.42      0.00
   -8    2    1     -1.63      0.00
    8    2    0     -0.55      0.00
    8    2    1      2.34      0.00
    8    2    2     -1.14      0.00
    8    2    3      3.38      0.00
    8    2    4     -0.36      0.00
    8    2    5      1.60      0.00
    8    2    6     -1.44      0.00
    8    2    7     -4.49      0.00
    8    2    8     -1.57      0.00
    8    2    9     -1.01      0.00
    8    2   10     -0.22      0.00
   -8    3   17      1.91      0.00
   -8    3   16     -1.86      0.00
   -8    3   15     -8.10      0.00
   -8    3   14     -3.13      0.00
   -8    3   13     -0.91      0.00
   -8    3   12     -0.95      0.00
   -8    3   11     -1.79      0.00
   -8    3   10     -1.63      0.00
   -8    3    9      1.46      0.00
   -8    3    8      3.49      0.00
   -8    3    7     -2.93      0.00
   -8    3    6      1.60      0.00
   -8    3    5      0.34      0.00
   -8    3    4     -3.36      0.00
   -8    3    3     -1.12      0.00
   -8    3    2     -2.41      0.00
   -8    3    1     -0.18      0.00
    8    3    0      2.94      0.00
    8    3    1     -2.01      0.00
    8    3    2     -0.33      0.00
    8    3    3      0.74      0.00
    8    3    4     -1.40      0.00
    8    3    5      2.85      0.00
    8    3    6     -0.56      0.00
    8    3    7      1.06      0.00
    8    3    8     -0.46      0.00
    8    3    9      2.38      0.00
    8    3   10      3.05      0.00
   -8    4   17     -0.03      0.00
   -8    4   16     -0.15      0.00
   -8    4   15      3.49      0.00
   -8    4   14     -2.44      0.00
   -8    4   13      0.35      0.00
   -8    4   12      2.15      0.00
   -8    4   11      0.74      0.00
   -8    4   10     -0.90      0.00
   -8    4    9     -2.16      0.00
   -8    4    8      2.14      0.00
   -8    4    7      0.26      0.00
   -8    4    6     -0.48      0.00
   -8    4    5      1.49      0.00
   -8    4    4     -0.77      0.00
   -8    4    3      4.28      0.00
   -8    4    2     -0.66      0.00
   -8    4    1     -3.02      0.00
    8    4    0      2.08      0.00
    8    4    1     -2.06      0.00
    8    4    2      2.25      0.00
    8    4    3     -0.17      0.00
    8    4    4      4.48      0.00
    8    4    5      2.56      0.00
    8    4    6      1.32      0.00
    8    4    7     -2.35      0.00
    8    4    8     -0.32      0.00
    8    4    9     -1.18      0.00
    8    4   10      2.94      0.00
   -8    5   17      2.84      0.00
   -8    5   16     -3.75      0.00
   -8    5   15      0.46      0.00
   -8    5   14     -0.91      0.00
   -8    5   13      2.51      0.00
   -8    5   12      1.55      0.00
   -8    5   11      1.27      0.00
   -8    5   10      0.64      0.00
   -8    5    9      3.67      0.00
   -8    5    8      1.12      0.00
   -8    5    7     -3.54      0.00
   -8    5    6      1.26      0.00
   -8    5    5     -5.31      0.00
   -8    5    4     -0.05      0.00
   -8    5    3     -0.56      0.00
   -8    5    2      0.96      0.00
   -8    5    1     -1.80      0.00
    8    5    0     -2.54      0.00
    8    5    1     -1.30      0.00
    8    5    2     -2.17      0.00
    8    5    3     -1.95      0.00
    8    5    4     -0.06      0.00
    8    5    5      1.77      0.00
    8    5    6     -0.71      0.00
    8    5    7      1.33      0.00
    8    5    8      0.21      0.00
    8    5    9      2.06      0.00
    8    5   10      2.66      0.00
   -8    6   16      3.18      0.00
   -8    6   15      0.55      0.00
   -8    6   14     -1.49      0.00
   -8    6   13      2.09      0.00
   -8    6   12     -3.21      0.00
   -8    6   11     -0.72      0.00
   -8    6   10     -3.85      0.00
   -8    6    9      0.19      0.00
   -8    6    8      1.58      0.00
   -8    6    7      1.60      0.00
   -8    6    6     -3.25      0.00
   -8    6    5      0.87      0.00
   -8    6    4      3.05      0.00
   -8    6    3      3.22      0.00
   -8    6    2     -3.17      0.00
   -8    6    1      1.38      0.00
    8    6    0      1.76      0.00
    8    6    1     -4.40      0.00
    8    6    2     -3.18      0.00
    8    6    3      0.49      0.00
    8    6    4     -3.29      0.00
    8    6    5      2.59      0.00
    8    6    6     -1.64      0.00
    8    6    7      2.34      0.00
    8    6    8      2.03      0.00
    8    6    9     -1.58      0.00
    8    6   10     -0.99      0.00
   -8    7   16      0.26      0.00
   -8    7   15      3.39      0.00
   -8    7   14     -0.37      0.00
   -8    7   13      2.40      0.00
   -8    7   12      3.72      0.00
   -8    7   11     -3.32      0.00
   -8    7   10     -2.59      0.00
   -8    7    9      2.81      0.00
   -8    7    8      1.94      0.00
   -8    7    7      0.92      0.00
   -8    7    6      3.67      0.00
   -8    7    5     -0.57      0.00
   -8    7    4      4.13      0.00
   -8    7    3     -2.57      0.00
   -8    7    2      0.76      0.00
   -8    7    1     -1.04      0.00
    8    7    0     -0.10      0.00
    8    7    1     -1.95      0.00
    8    7    2      0.19      0.00
    8    7    3     -3.34      0.00
    8    7    4     -1.60      0.00
    8    7    5      0.87      0.00
    8    7    6     -1.27      0.00
    8    7    7     -0.18      0.00
    8    7    8     -1.20      0.00
    8    7    9     -1.00      0.00
   -8    8   16     -2.98      0.00
   -8    8   15     -0.40      0.00
   -8    8   14      3.01      0.00
   -8    8   13     -0.90      0.00
   -8    8   12      0.25      0.00
   -8    8   11     -0.86      0.00
   -8    8   10     -0.88      0.00
   -8    8    9     -0.17      0.00
   -8    8    8      1.52      0.00
   -8    8    7     -3.39      0.00
   -8    8    6      5.07      0.00
   -8    8    5     -3.41      0.00
   -8    8    4      4.41      0.00
   -8    8    3     -4.40      0.00
   -8    8    2      4.01      0.00
   -8    8    1     -6.17      0.00
    8    8    0      1.88      0.00
    8    8    1      2.54      0.00
    8    8    2     -3.42      0.00
    8    8    3      0.59      0.00
    8    8    4      0.15      0.00
    8    8    5     -0.04      0.00
    8    8    6     -0.96      0.00
    8    8    7     -2.74      0.00
    8    8    8     -0.22      0.00
    8    8    9      0.81      0.00
   -8    9   15      2.28      0.00
   -8    9   14      1.62      0.00
   -8    9   13      5.07      0.00
   -8    9   12     -0.93      0.00
   -8    9   11     -5.20      0.00
   -8    9   10      2.32      0.00
   -8    9    9     -3.85      0.00
   -8    9    8      1.54      0.00
   -8    9    7     -0.60      0.00
   -8    9    6      4.45      0.00
   -8    9    5     -0.90      0.00
   -8    9    4      1.44      0.00
   -8    9    3     -2.48      0.00
   -8    9    2      1.77      0.00
   -8    9    1     -1.15      0.00
    8    9    0      0.99      0.00
    8    9    1      1.86      0.00
    8    9    2      0.23      0.00
    8    9    3      2.27      0.00
    8    9    4      0.94      0.00
    8    9    5     -1.22      0.00
    8    9    6     -1.10      0.00
    8    9    7      1.73      0.00
    8    9    8     -3.79      0.00
    8    9    9      0.29      0.00
   -8   10   15      3.97      0.00
   -8   10   14      5.09      0.00
   -8   10   13     -0.84      0.00
   -8   10   12     -0.04      0.00
   -8   10   11      0.28      0.00
   -8   10   10      0.06      0.00
   -8   10    9     -1.16      0.00
   -8   10    8      2.06      0.00
   -8   10    7      1.14      0.00
   -8   10    6     -0.86      0.00
   -8   10    5     -2.74      0.00
   -8   10    4     -1.45      0.00
   -8   10    3     -0.32      0.00
   -8   10    2     -1.74      0.00
   -8   10    1     -2.23      0.00
    8   10    0      2.05      0.00
    8   10    1      2.60      0.00
    8   10    2      1.42      0.00
    8   10    3     -1.91      0.00
    8   10    4     -1.36      0.00
    8   10    5      2.95      0.00
    8   10    6      2.61      0.00
    8   10    7      0.98      0.00
    8   10    8      1.57      0.00
   -8   11   14      1.57      0.00
   -8   11   13     -0.38      0.00
   -8   11   12      0.49      0.00
   -8   11   11      1.50      0.00
   -8   11   10      0.73      0.00
   -8   11    9     -4.08      0.00
   -8   11    8      1.70      0.00
   -8   11    7      2.19      0.00
   -8   11    6      2.72      0.00
   -8   11    5     -0.38      0.00
   -8   11    4      0.85      0.00
   -8   11    3     -0.38      0.00
   -8   11    2     -1.94      0.00
   -8   11    1     -6.16      0.00
    8   11    0     -0.26      0.00
    8   11    1     -2.49      0.00
    8   11    2     -2.09      0.00
    8   11    3      0.20      0.00
    8   11    4      2.04      0.00
    8   11    5      0.73      0.00
    8   11    6     -0.80      0.00
    8   11    7      2.46      0.00
   -8   12   13     -4.60      0.00
   -8   12   12     -1.71      0.00
   -8   12   11     -1.30      0.00
   -8   12   10      3.20      0.00
   -8   12    9      2.45      0.00
   -8   12    8      3.95      0.00
   -8   12    7     -1.19      0.00
   -8   12    6     -2.31      0.00
   -8   12    5     -0.21      0.00
   -8   12    4      2.44      0.00
   -8   12    3      0.55      0.00
   -8   12    2     -0.96      0.00
   -8   12    1      1.04      0.00
    8   12    0      1.66      0.00
    8   12    1      0.85      0.00
    8   12    2      0.25      0.00
    8   12    3     -2.72      0.00
    8   12    4     -0.57      0.00
    8   12    5     -2.77      0.00
    8   12    6     -2.57      0.00
    8   12    7     -2.29      0.00
   -8   13   13      1.11      0.00
   -8   13   12      0.17      0.00
   -8   13   11      3.00      0.00
   -8   13   10      0.15      0.00
   -8   13    9      0.26      0.00
   -8   13    8      0.18      0.00
   -8   13    7      0.41      0.00
   -8   13    6      1.56      0.00
   -8   13    5     -0.73      0.00
   -8   13    4     -0.31      0.00
   -8   13    3     -0.39      0.00
   -8   13    2     -2.39      0.00
   -8   13    1      1.86      0.00
    8   13    0     -1.06      0.00
    8   13    1     -0.59      0.00
    8   13    2     -3.96      0.00
    8   13    3      1.32      0.00
    8   13    4     -0.42      0.00
    8   13    5     -1.24      0.00
    8   13    6      3.94      0.00
   -8   14   12     -1.16      0.00
   -8   14   11      2.15      0.00
   -8   14   10      1.63      0.00
   -8   14    9      1.98      0.00
   -8   14    8     -1.42      0.00
   -8   14    7     -2.15      0.00
   -8   14    6     -0.14      0.00
   -8   14    5      1.09      0.00
   -8   14    4      3.07      0.00
   -8   14    3     -2.61      0.00
   -8   14    2     -0.57      0.00
   -8   14    1     -1.78      0.00
    8   14    0      6.47      0.00
    8   14    1     -1.63      0.00
    8   14    2     -1.85      0.00
    8   14    3     -4.96      0.00
    8   14    4     -0.28      0.00
    8   14    5      2.62      0.00
   -8   15   11      4.74      0.00
   -8   15   10      2.37      0.00
   -8   15    9     -1.13      0.00
   -8   15    8      0.52      0.00
   -8   15    7     -0.56      0.00
   -8   15    6      5.30      0.00
   -8   15    5     -3.67      0.00
   -8   15    4      4.41      0.00
   -8   15    3     -2.23      0.00
   -8   15    2      1.49      0.00
   -8   15    1      2.29      0.00
    8   15    0      0.80      0.00
    8   15    1     -0.39      0.00
    8   15    2     -2.94      0.00
    8   15    3      0.49      0.00
    8   15    4      0.88      0.00
   -8   16    9     -0.97      0.00
   -8   16    8     -3.79      0.00
   -8   16    7     -5.56      0.00
   -8   16    6      0.20      0.00
   -8   16    5     -3.69      0.00
   -8   16    4      1.96      0.00
   -8   16    3     -5.18      0.00
   -8   16    2     -0.23      0.00
   -8   16    1     -3.96      0.00
    8   16    0      1.90      0.00
    8   16    1      2.21      0.00
    8   16    2     -0.92      0.00
    8   16    3     -2.17      0.00
   -8   17    7      0.66      0.00
   -8   17    6      0.41      0.00
   -8   17    5      2.19      0.00
   -8   17    4      0.66      0.00
   -8   17    3     -2.41      0.00
   -8   17    2      2.41      0.00
   -8   17    1      0.30      0.00
    8   17    0     -2.36      0.00
    8   17    1      3.39      0.00
   -9    0   16     -0.11      0.00
   -9    0   14     -3.59      0.00
   -9    0   12      2.45      0.00
   -9    0   10      1.53      0.00
   -9    0    8     -0.92      0.00
   -9    0    6      3.58      0.00
   -9    0    4     -1.57      0.00
   -9    0    2      2.71      0.00
    9    0    0      1.25      0.00
    9    0    2      2.71      0.00
    9    0    4     -0.16      0.00
    9    0    6      3.14      0.00
    9    0    8     -7.01      0.00
    9    0   10     -3.05      0.00
   -9    1   17     -5.42      0.00
   -9    1   16     -4.05      0.00
   -9    1   15     -3.53      0.00
   -9    1   14     -1.62      0.00
   -9    1   13     -0.03      0.00
   -9    1   12      0.38      0.00
   -9    1   11     -1.06      0.00
   -9    1   10      1.18      0.00
   -9    1    9     -3.38      0.00
   -9    1    8     -1.51      0.00
   -9    1    7     -0.94      0.00
   -9    1    6      1.21      0.00
   -9    1    5      0.11      0.00
   -9    1    4      3.38      0.00
   -9    1    3      1.73      0.00
   -9    1    2     -0.88      0.00
   -9    1    1      0.50      0.00
    9    1    0     -0.57      0.00
    9    1    1      0.97      0.00
    9    1    2     -1.32      0.00
    9    1    3      3.40      0.00
    9    1    4      1.60      0.00
    9    1    5     -0.55      0.00
    9    1    6      2.20      0.00
    9    1    7     -2.49      0.00
    9    1    8     -0.45      0.00
    9    1    9     -4.66      0.00
    9    1   10     -1.95      0.00
   -9    2   17     -0.60      0.00
   -9    2   16      1.45      0.00
   -9    2   15      2.20      0.00
   -9    2   14     -0.93      0.00
   -9    2   13     -2.01      0.00
   -9    2   12      4.35      0.00
   -9    2   11     -0.63      0.00
   -9    2   10      0.78      0.00
   -9    2    9     -0.91      0.00
   -9    2    8     -1.88      0.00
   -9    2    7      2.59      0.00
   -9    2    6      1.48      0.00
   -9    2    5      1.52      0.00
   -9    2    4      0.79      0.00
   -9    2    3      1.58      0.00
   -9    2    2      1.45      0.00
   -9    2    1      2.61      0.00
    9    2    0      1.47      0.00
    9    2    1     -0.54      0.00
    9    2    2      0.75      0.00
    9    2    3      3.29      0.00
    9    2    4     -0.57      0.00
    9    2    5      2.89      0.00
    9    2    6      1.41      0.00
    9    2    7      1.46      0.00
    9    2    8     -0.27      0.00
    9    2    9      0.72      0.00
    9    2   10      4.10      0.00
   -9    3   17     -2.72      0.00
   -9    3   16     -2.85      0.00
   -9    3   15      1.72      0.00
   -9    3   14      4.57      0.00
   -9    3   13     -1.19      0.00
   -9    3   12     -0.50      0.00
   -9    3   11      0.09      0.00
   -9    3   10      3.24      0.00
   -9    3    9     -1.25      0.00
   -9    3    8     -1.06      0.00
   -9    3    7      1.01      0.00
   -9    3    6     -1.32      0.00
   -9    3    5      0.73      0.00
   -9    3    4     -1.37      0.00
   -9    3    3     -1.81      0.00
   -9    3    2     -0.23      0.00
   -9    3    1      0.01      0.00
    9    3    0     -1.62      0.00
    9    3    1     -3.00      0.00
    9    3    2      2.27      0.00
    9    3    3     -1.00      0.00
    9    3    4      0.07      0.00
    9    3    5      0.30      0.00
    9    3    6      3.68      0.00
    9    3    7      5.58      0.00
    9    3    8      5.88      0.00
    9    3    9     -0.94      0.00
   -9    4   17     -0.75      0.00
   -9    4   16      2.99      0.00
   -9    4   15     -0.90      0.00
   -9    4   14     -0.65      0.00
   -9    4   13     -2.94      0.00
   -9    4   12      0.80      0.00
   -9    4   11     -1.58      0.00
   -9    4   10      0.79      0.00
   -9    4    9     -1.94      0.00
   -9    4    8      0.70      0.00
   -9    4    7     -0.50      0.00
   -9    4    6      1.57      0.00
   -9    4    5      4.15      0.00
   -9    4    4     -4.13      0.00
   -9    4    3      2.89      0.00
   -9    4    2     -3.65      0.00
   -9    4    1      2.74      0.00
    9    4    0     -2.11      0.00
    9    4    1      0.88      0.00
    9    4    2      0.99      0.00
    9    4    3     -0.68      0.00
    9    4    4     -0.71      0.00
    9    4    5     -0.37      0.00
    9    4    6     -2.27      0.00
    9    4    7     -2.52      0.00
    9    4    8     -0.65      0.00
    9    4    9      0.62      0.00
   -9    5   17     -4.64      0.00
   -9    5   16     -2.63      0.00
   -9    5   15      4.36      0.00
   -9    5   14      2.75      0.00
   -9    5   13     -1.18      0.00
   -9    5   12      2.67      0.00
   -9    5   11      0.94      0.00
   -9    5   10      2.92      0.00
   -9    5    9     -3.81      0.00
   -9    5    8      0.80      0.00
   -9    5    7      1.08      0.00
   -9    5    6      1.47      0.00
   -9    5    5     -0.79      0.00
   -9    5    4     -3.48      0.00
   -9    5    3      0.87      0.00
   -9    5    2      0.28      0.00
   -9    5    1     -2.31      0.00
    9    5    0      0.08      0.00
    9    5    1     -2.60      0.00
    9    5    2     -1.90      0.00
    9    5    3      1.67      0.00
    9    5    4     -6.81      0.00
    9    5    5     -0.17      0.00
    9    5    6     -1.32      0.00
    9    5    7      1.14      0.00
    9    5    8      2.29      0.00
    9    5    9     -3.60      0.00
   -9    6   16     -4.16      0.00
   -9    6   15     -1.59      0.00
   -9    6   14     -3.12      0.00
   -9    6   13     -2.98      0.00
   -9    6   12      2.74      0.00
   -9    6   11      3.39      0.00
   -9    6   10      2.64      0.00
   -9    6    9     -2.17      0.00
   -9    6    8      0.27      0.00
   -9    6    7     -5.42      0.00
   -9    6    6      5.20      0.00
   -9    6    5     -4.91      0.00
   -9    6    4      0.76      0.00
   -9    6    3     -2.15      0.00
   -9    6    2      2.33      0.00
   -9    6    1     -0.40      0.00
    9    6    0      2.54      0.00
    9    6    1     -1.69      0.00
    9    6    2      1.21      0.00
    9    6    3     -0.50      0.00
    9    6    4     -0.90      0.00
    9    6    5      0.92      0.00
    9    6    6     -1.40      0.00
    9    6    7     -3.18      0.00
    9    6    8     -1.26      0.00
    9    6    9      0.61      0.00
   -9    7   16      2.65      0.00
   -9    7   15      0.10      0.00
   -9    7   14      2.55      0.00
   -9    7   13      0.73      0.00
   -9    7   12     -2.06      0.00
   -9    7   11      4.35      0.00
   -9    7   10     -0.30      0.00
   -9    7    9     -1.89      0.00
   -9    7    8     -2.15      0.00
   -9    7    7      2.34      0.00
   -9    7    6     -4.49      0.00
   -9    7    5      0.02      0.00
   -9    7    4     -2.43      0.00
   -9    7    3      3.43      0.00
   -9    7    2     -1.70      0.00
   -9    7    1      4.62      0.00
    9    7    0      0.71      0.00
    9    7    1      3.50      0.00
    9    7    2      1.44      0.00
    9    7    3      2.98      0.00
    9    7    4     -0.51      0.00
    9    7    5     -0.42      0.00
    9    7    6      2.12      0.00
    9    7    7     -3.92      0.00
    9    7    8      3.31      0.00
   -9    8   16     -1.45      0.00
   -9    8   15     -1.85      0.00
   -9    8   14     -2.69      0.00
   -9    8   13     -2.47      0.00
   -9    8   12      5.15      0.00
   -9    8   11      2.49      0.00
   -9    8   10     -1.51      0.00
   -9    8    9      0.60      0.00
   -9    8    8     -3.38      0.00
   -9    8    7     -3.28      0.00
   -9    8    6     -1.97      0.00
   -9    8    5     -0.20      0.00
   -9    8    4      3.04      0.00
   -9    8    3     -1.53      0.00
   -9    8    2      1.38      0.00
   -9    8    1      0.66      0.00
    9    8    0      1.08      0.00
    9    8    1      0.87      0.00
    9    8    2      0.17      0.00
    9    8    3      2.38      0.00
    9    8    4      0.25      0.00
    9    8    5     -0.72      0.00
    9    8    6     -0.96      0.00
    9    8    7      2.20      0.00
    9    8    8     -5.21      0.00
   -9    9   15     -2.77      0.00
   -9    9   14      3.96      0.00
   -9    9   13     -1.67      0.00
   -9    9   12      0.04      0.00
   -9    9   11      1.50      0.00
   -9    9   10     -0.50      0.00
   -9    9    9     -2.96      0.00
   -9    9    8      2.21      0.00
   -9    9    7     -3.06      0.00
   -9    9    6      2.35      0.00
   -9    9    5     -0.45      0.00
   -9    9    4      3.95      0.00
   -9    9    3     -2.35      0.00
   -9    9    2      7.07      0.00
   -9    9    1     -2.42      0.00
    9    9    0     -0.94      0.00
    9    9    1     -2.50      0.00
    9    9    2      2.15      0.00
    9    9    3      0.15      0.00
    9    9    4     -3.24      0.00
    9    9    5      0.35      0.00
    9    9    6      3.31      0.00
    9    9    7     -0.74      0.00
    9    9    8      1.79      0.00
   -9   10   15      1.68      0.00
   -9   10   14     -2.14      0.00
   -9   10   13      1.65      0.00
   -9   10   12      1.89      0.00
   -9   10   11     -5.44      0.00
   -9   10   10      4.26      0.00
   -9   10    9      0.06      0.00
   -9   10    8     -1.59      0.00
   -9   10    7     -5.53      0.00
   -9   10    6     -0.28      0.00
   -9   10    5     -0.02      0.00
   -9   10    4     -0.66      0.00
   -9   10    3     -1.40      0.00
   -9   10    2      3.25      0.00
   -9   10    1      0.75      0.00
    9   10    0     -3.54      0.00
    9   10    1     -0.05      0.00
    9   10    2     -1.88      0.00
    9   10    3      1.58      0.00
    9   10    4      1.71      0.00
    9   10    5      0.75      0.00
    9   10    6      0.05      0.00
    9   10    7      5.51      0.00
   -9   11   14      8.09      0.00
   -9   11   13      0.01      0.00
   -9   11   12     -1.14      0.00
   -9   11   11     -2.81      0.00
   -9   11   10     -1.95      0.00
   -9   11    9     -3.96      0.00
   -9   11    8      4.04      0.00
   -9   11    7     -0.80      0.00
   -9   11    6      3.13      0.00
   -9   11    5     -0.33      0.00
   -9   11    4      0.87      0.00
   -9   11    3     -1.70      0.00
   -9   11    2     -1.48      0.00
   -9   11    1      0.20      0.00
    9   11    0     -1.75      0.00
    9   11    1     -1.26      0.00
    9   11    2      1.59      0.00
    9   11    3     -0.76      0.00
    9   11    4      0.40      0.00
    9   11    5     -6.92      0.00
    9   11    6     -1.78      0.00
    9   11    7     -1.65      0.00
   -9   12   13     -1.62      0.00
   -9   12   12     -3.79      0.00
   -9   12   11     -3.34      0.00
   -9   12   10      0.55      0.00
   -9   12    9     -2.39      0.00
   -9   12    8     -1.75      0.00
   -9   12    7     -0.76      0.00
   -9   12    6      0.41      0.00
   -9   12    5     -0.07      0.00
   -9   12    4      1.05      0.00
   -9   12    3     -0.60      0.00
   -9   12    2      3.33      0.00
   -9   12    1     -5.12      0.00
    9   12    0     -3.65      0.00
    9   12    1      2.01      0.00
    9   12    2     -1.72      0.00
    9   12    3      1.96      0.00
    9   12    4     -1.11      0.00
    9   12    5     -3.91      0.00
    9   12    6      5.21      0.00
   -9   13   12      1.82      0.00
   -9   13   11     -2.20      0.00
   -9   13   10      0.86      0.00
   -9   13    9      2.30      0.00
   -9   13    8      4.27      0.00
   -9   13    7      2.27      0.00
   -9   13    6      1.47      0.00
   -9   13    5     -0.41      0.00
   -9   13    4      0.42      0.00
   -9   13    3     -0.46      0.00
   -9   13    2     -3.19      0.00
   -9   13    1     -1.34      0.00
    9   13    0      2.58      0.00
    9   13    1      1.23      0.00
    9   13    2      2.22      0.00
    9   13    3     -0.39      0.00
    9   13    4      2.33      0.00
    9   13    5      0.09      0.00
   -9   14   11     -1.22      0.00
   -9   14   10     -1.36      0.00
   -9   14    9     -1.37      0.00
   -9   14    8      2.47      0.00
   -9   14    7     -1.32      0.00
   -9   14    6     -0.02      0.00
   -9   14    5     -2.72      0.00
   -9   14    4     -3.66      0.00
   -9   14    3     -0.22      0.00
   -9   14    2     -2.55      0.00
   -9   14    1     -0.07      0.00
    9   14    0     -1.63      0.00
    9   14    1      2.94      0.00
    9   14    2      1.18      0.00
    9   14    3      2.58      0.00
    9   14    4      0.73      0.00
   -9   15   10      3.05      0.00
   -9   15    9      5.24      0.00
   -9   15    8      4.65      0.00
   -9   15    7      5.33      0.00
   -9   15    6      2.27      0.00
   -9   15    5      2.04      0.00
   -9   15    4      1.29      0.00
   -9   15    3      0.36      0.00
   -9   15    2     -0.40      0.00
   -9   15    1     -3.05      0.00
    9   15    0     -3.26      0.00
    9   15    1      5.34      0.00
    9   15    2      4.15      0.00
    9   15    3      1.69      0.00
   -9   16    9     -0.62      0.00
   -9   16    8      5.97      0.00
   -9   16    7     -3.24      0.00
   -9   16    6     -0.49      0.00
   -9   16    5     -9.45      0.00
   -9   16    4      0.58      0.00
   -9   16    3     -1.37      0.00
   -9   16    2      3.06      0.00
   -9   16    1      0.32      0.00
    9   16    0     -3.12      0.00
    9   16    1      1.16      0.00
   -9   17    6      4.46      0.00
   -9   17    5     -3.59      0.00
   -9   17    4      2.97      0.00
   -9   17    3     -1.22      0.00
   -9   17    2      3.37      0.00
   -9   17    1     -2.15      0.00
  -10    0   16      7.91      0.00
  -10    0   14      5.01      0.00
  -10    0   12     -0.86      0.00
  -10    0   10     -1.11      0.00
  -10    0    8      3.51      0.00
  -10    0    6     -4.39      0.00
  -10    0    4      0.49      0.00
  -10    0    2     -0.71      0.00
   10    0    0      0.32      0.00
   10    0    2      0.71      0.00
   10    0    4      4.31      0.00
   10    0    6      2.94      0.00
   10    0    8      2.29      0.00
  -10    1   17      3.86      0.00
  -10    1   16      2.04      0.00
  -10    1   15      2.56      0.00
  -10    1   14     -0.46      0.00
  -10    1   13     -3.67      0.00
  -10    1   12     -1.13      0.00
  -10    1   11     -0.07      0.00
  -10    1   10     -0.82      0.00
  -10    1    9      0.53      0.00
  -10    1    8      0.76      0.00
  -10    1    7     -1.44      0.00
  -10    1    6     -1.16      0.00
  -10    1    5      1.67      0.00
  -10    1    4     -1.71      0.00
  -10    1    3     -3.08      0.00
  -10    1    2      1.26      0.00
  -10    1    1      0.84      0.00
   10    1    0      2.04      0.00
   10    1    1      0.04      0.00
   10    1    2     -1.07      0.00
   10    1    3      1.33      0.00
   10    1    4     -1.62      0.00
   10    1    5      1.44      0.00
   10    1    6      1.58      0.00
   10    1    7      4.44      0.00
   10    1    8      4.96      0.00
   10    1    9      2.25      0.00
  -10    2   17      0.83      0.00
  -10    2   16      2.99      0.00
  -10    2   15     -5.95      0.00
  -10    2   14      2.38      0.00
  -10    2   13     -0.65      0.00
  -10    2   12      0.51      0.00
  -10    2   11     -2.16      0.00
  -10    2   10      0.00      0.00
  -10    2    9     -2.44      0.00
  -10    2    8      2.57      0.00
  -10    2    7     -2.24      0.00
  -10    2    6     -2.90      0.00
  -10    2    5      0.29      0.00
  -10    2    4      1.53      0.00
  -10    2    3      2.85      0.00
  -10    2    2     -2.58      0.00
  -10    2    1      2.08      0.00
   10    2    0     -0.77      0.00
   10    2    1     -0.64      0.00
   10    2    2      0.51      0.00
   10    2    3     -2.89      0.00
   10    2    4      0.53      0.00
   10    2    5      1.24      0.00
   10    2    6     -0.77      0.00
   10    2    7      2.32      0.00
   10    2    8      4.03      0.00
   10    2    9      5.25      0.00
  -10    3   17      1.91      0.00
  -10    3   16     -0.52      0.00
  -10    3   15     -3.90      0.00
  -10    3   14      0.27      0.00
  -10    3   13     -4.47      0.00
  -10    3   12      1.29      0.00
  -10    3   11     -0.53      0.00
  -10    3   10     -3.14      0.00
  -10    3    9      3.03      0.00
  -10    3    8      0.31      0.00
  -10    3    7      1.01      0.00
  -10    3    6     -0.06      0.00
  -10    3    5     -0.55      0.00
  -10    3    4      1.23      0.00
  -10    3    3     -1.10      0.00
  -10    3    2      2.24      0.00
  -10    3    1     -1.58      0.00
   10    3    0     -0.74      0.00
   10    3    1     -0.65      0.00
   10    3    2     -2.41      0.00
   10    3    3     -2.62      0.00
   10    3    4     -1.20      0.00
   10    3    5      0.07      0.00
   10    3    6     -2.12      0.00
   10    3    7     -0.14      0.00
   10    3    8     -3.70      0.00
   10    3    9      0.31      0.00
  -10    4   17      3.62      0.00
  -10    4   16     -3.78      0.00
  -10    4   15     -4.96      0.00
  -10    4   14      3.75      0.00
  -10    4   13     -1.66      0.00
  -10    4   12      1.25      0.00
  -10    4   11      0.42      0.00
  -10    4   10     -0.19      0.00
  -10    4    9      0.22      0.00
  -10    4    8      0.99      0.00
  -10    4    7     -0.49      0.00
  -10    4    6     -1.84      0.00
  -10    4    5      1.55      0.00
  -10    4    4      3.08      0.00
  -10    4    3     -0.11      0.00
  -10    4    2      0.29      0.00
  -10    4    1     -0.25      0.00
   10    4    0      2.55      0.00
   10    4    1      0.13      0.00
   10    4    2     -2.74      0.00
   10    4    3      1.22      0.00
   10    4    4     -2.69      0.00
   10    4    5     -0.06      0.00
   10    4    6     -4.00      0.00
   10    4    7     -4.13      0.00
   10    4    8      0.80      0.00
  -10    5   16      5.03      0.00
  -10    5   15      0.74      0.00
  -10    5   14      2.15      0.00
  -10    5   13     -0.32      0.00
  -10    5   12      0.36      0.00
  -10    5   11     -3.23      0.00
  -10    5   10     -0.71      0.00
  -10    5    9      0.42      0.00
  -10    5    8      1.93      0.00
  -10    5    7      1.35      0.00
  -10    5    6     -3.17      0.00
  -10    5    5      4.53      0.00
  -10    5    4     -4.69      0.00
  -10    5    3      3.99      0.00
  -10    5    2     -2.23      0.00
  -10    5    1     -0.48      0.00
   10    5    0      0.47      0.00
   10    5    1      0.41      0.00
   10    5    2     -0.30      0.00
   10    5    3     -0.22      0.00
   10    5    4     -0.66      0.00
   10    5    5      1.81      0.00
   10    5    6      2.99      0.00
   10    5    7      0.92      0.00
   10    5    8     -0.56      0.00
  -10    6   16     -3.26      0.00
  -10    6   15     -1.73      0.00
  -10    6   14      0.52      0.00
  -10    6   13     -1.71      0.00
  -10    6   12     -0.01      0.00
  -10    6   11     -2.10      0.00
  -10    6   10      1.00      0.00
  -10    6    9     -0.15      0.00
  -10    6    8      2.46      0.00
  -10    6    7     -0.99      0.00
  -10    6    6     -0.13      0.00
  -10    6    5      2.14      0.00
  -10    6    4     -0.02      0.00
  -10    6    3      0.77      0.00
  -10    6    2     -1.08      0.00
  -10    6    1     -3.69      0.00
   10    6    0      0.61      0.00
   10    6    1      1.97      0.00
   10    6    2     -1.25      0.00
   10    6    3      2.81      0.00
   10    6    4      1.77      0.00
   10    6    5     -1.65      0.00
   10    6    6      4.75      0.00
   10    6    7     -1.92      0.00
   10    6    8      3.68      0.00
  -10    7   16     -0.07      0.00
  -10    7   15      1.40      0.00
  -10    7   14     -0.78      0.00
  -10    7   13     -1.10      0.00
  -10    7   12      0.66      0.00
  -10    7   11     -2.62      0.00
  -10    7   10     -0.87      0.00
  -10    7    9      2.12      0.00
  -10    7    8      6.85      0.00
  -10    7    7     -0.65      0.00
  -10    7    6      5.34      0.00
  -10    7    5     -3.65      0.00
  -10    7    4      1.05      0.00
  -10    7    3     -0.63      0.00
  -10    7    2      0.27      0.00
  -10    7    1     -3.75      0.00
   10    7    0     -0.37      0.00
   10    7    1      3.05      0.00
   10    7    2     -0.27      0.00
   10    7    3      0.74      0.00
   10    7    4      1.55      0.00
   10    7    5     -0.45      0.00
   10    7    6     -0.75      0.00
   10    7    7      3.07      0.00
   10    7    8     -3.19      0.00
  -10    8   15     -2.39      0.00
  -10    8   14      1.18      0.00
  -10    8   13      0.60      0.00
  -10    8   12     -0.84      0.00
  -10    8   11      0.55      0.00
  -10    8   10     -0.35      0.00
  -10    8    9      2.66      0.00
  -10    8    8     -0.19      0.00
  -10    8    7      1.49      0.00
  -10    8    6     -1.96      0.00
  -10    8    5     -1.19      0.00
  -10    8    4     -3.42      0.00
  -10    8    3     -0.45      0.00
  -10    8    2     -4.32      0.00
  -10    8    1      3.67      0.00
   10    8    0      0.22      0.00
   10    8    1     -4.21      0.00
   10    8    2     -2.82      0.00
   10    8    3      0.14      0.00
   10    8    4     -2.94      0.00
   10    8    5     -1.33      0.00
   10    8    6      1.02      0.00
   10    8    7      1.31      0.00
  -10    9   15     -2.73      0.00
  -10    9   14     -3.40      0.00
  -10    9   13     -1.67      0.00
  -10    9   12      2.91      0.00
  -10    9   11     -0.72      0.00
  -10    9   10     -2.55      0.00
  -10    9    9      1.96      0.00
  -10    9    8      2.62      0.00
  -10    9    7      1.95      0.00
  -10    9    6      1.89      0.00
  -10    9    5      0.23      0.00
  -10    9    4      2.83      0.00
  -10    9    3      2.40      0.00
  -10    9    2     -0.92      0.00
  -10    9    1      1.36      0.00
   10    9    0     -2.17      0.00
   10    9    1      1.99      0.00
   10    9    2     -2.57      0.00
   10    9    3     -1.22      0.00
   10    9    4      1.91      0.00
   10    9    5      2.02      0.00
   10    9    6     -2.61      0.00
   10    9    7      5.62      0.00
  -10   10   14     -0.16      0.00
  -10   10   13      2.72      0.00
  -10   10   12      2.28      0.00
  -10   10   11      1.23      0.00
  -10   10   10     -0.29      0.00
  -10   10    9     -3.10      0.00
  -10   10    8     -1.09      0.00
  -10   10    7     -1.93      0.00
  -10   10    6     -1.15      0.00
  -10   10    5     -2.15      0.00
  -10   10    4      3.12      0.00
  -10   10    3     -1.88      0.00
  -10   10    2      2.46      0.00
  -10   10    1     -1.89      0.00
   10   10    0      2.79      0.00
   10   10    1     -0.33      0.00
   10   10    2      1.57      0.00
   10   10    3     -1.58      0.00
   10   10    4      2.33      0.00
   10   10    5     -1.97      0.00
   10   10    6     -2.16      0.00
  -10   11   14     -2.16      0.00
  -10   11   13      4.05      0.00
  -10   11   12      8.84      0.00
  -10   11   11     -0.02      0.00
  -10   11   10      2.13      0.00
  -10   11    9      0.35      0.00
  -10   11    8      1.80      0.00
  -10   11    7     -0.20      0.00
  -10   11    6     -1.28      0.00
  -10   11    5     -1.79      0.00
  -10   11    4     -0.42      0.00
  -10   11    3     -0.42      0.00
  -10   11    2      1.23      0.00
  -10   11    1      4.93      0.00
   10   11    0      1.30      0.00
   10   11    1      0.78      0.00
   10   11    2     -0.96      0.00
   10   11    3      0.42      0.00
   10   11    4      0.42      0.00
   10   11    5     -1.93      0.00
  -10   12   13     -0.54      0.00
  -10   12   12     -1.02      0.00
  -10   12   11     -3.48      0.00
  -10   12   10     -1.09      0.00
  -10   12    9     -7.82      0.00
  -10   12    8      0.92      0.00
  -10   12    7     -3.38      0.00
  -10   12    6      1.24      0.00
  -10   12    5      1.63      0.00
  -10   12    4      2.42      0.00
  -10   12    3      2.76      0.00
  -10   12    2     -2.53      0.00
  -10   12    1      1.71      0.00
   10   12    0      3.09      0.00
   10   12    1      1.10      0.00
   10   12    2      1.71      0.00
   10   12    3     -1.75      0.00
   10   12    4      2.53      0.00
   10   12    5      4.80      0.00
  -10   13   12      1.87      0.00
  -10   13   11      0.57      0.00
  -10   13   10      1.12      0.00
  -10   13    9     -1.71      0.00
  -10   13    8      0.38      0.00
  -10   13    7     -1.15      0.00
  -10   13    6     -1.90      0.00
  -10   13    5     -1.93      0.00
  -10   13    4      4.40      0.00
  -10   13    3     -0.86      0.00
  -10   13    2      4.37      0.00
  -10   13    1      1.62      0.00
   10   13    0     -1.32      0.00
   10   13    1     -1.54      0.00
   10   13    2     -0.86      0.00
   10   13    3      2.49      0.00
   10   13    4      1.18      0.00
  -10   14   11     -6.01      0.00
  -10   14   10     -3.43      0.00
  -10   14    9     -3.38      0.00
  -10   14    8     -3.34      0.00
  -10   14    7     -3.70      0.00
  -10   14    6      1.19      0.00
  -10   14    5      1.01      0.00
  -10   14    4      1.82      0.00
  -10   14    3      4.27      0.00
  -10   14    2     -0.44      0.00
  -10   14    1      0.53      0.00
   10   14    0     -3.13      0.00
   10   14    1      1.04      0.00
   10   14    2      1.21      0.00
   10   14    3     -3.38      0.00
  -10   15   10     -2.55      0.00
  -10   15    9     -4.07      0.00
  -10   15    8     -0.81      0.00
  -10   15    7      0.29      0.00
  -10   15    6      4.02      0.00
  -10   15    5      2.04      0.00
  -10   15    4      0.40      0.00
  -10   15    3     -0.22      0.00
  -10   15    2     -3.83      0.00
  -10   15    1      2.49      0.00
   10   15    0      0.24      0.00
   10   15    1     -6.18      0.00
  -10   16    8     -6.30      0.00
  -10   16    7     -0.55      0.00
  -10   16    6      2.68      0.00
  -10   16    5      4.31      0.00
  -10   16    4     -0.02      0.00
  -10   16    3      1.84      0.00
  -10   16    2     -3.49      0.00
  -10   16    1     -1.11      0.00
   10   16    0      0.36      0.00
  -11    0   16     -3.14      0.00
  -11    0   14     -0.52      0.00
  -11    0   12      3.00      0.00
  -11    0   10      1.77      0.00
  -11    0    8     -0.88      0.00
  -11    0    6      0.47      0.00
  -11    0    4     -1.85      0.00
  -11    0    2     -1.40      0.00
   11    0    0      0.73      0.00
   11    0    2     -2.45      0.00
   11    0    4     -2.69      0.00
   11    0    6      4.52      0.00
   11    0    8      2.89      0.00
  -11    1   17     -5.75      0.00
  -11    1   16     -0.07      0.00
  -11    1   15     -2.02      0.00
  -11    1   14     -1.24      0.00
  -11    1   13      4.02      0.00
  -11    1   12     -2.20      0.00
  -11    1   11      2.29      0.00
  -11    1   10     -0.74      0.00
  -11    1    9      0.54      0.00
  -11    1    8      0.20      0.00
  -11    1    7      0.70      0.00
  -11    1    6      0.86      0.00
  -11    1    5     -2.01      0.00
  -11    1    4     -0.87      0.00
  -11    1    3      1.09      0.00
  -11    1    2     -1.79      0.00
  -11    1    1     -1.20      0.00
   11    1    0     -3.49      0.00
   11    1    1     -3.32      0.00
   11    1    2     -1.31      0.00
   11    1    3     -1.95      0.00
   11    1    4     -2.11      0.00
   11    1    5      0.06      0.00
   11    1    6     -3.69      0.00
   11    1    7     -0.15      0.00
   11    1    8      0.68      0.00
  -11    2   17     -0.72      0.00
  -11    2   16      2.38      0.00
  -11    2   15      4.49      0.00
  -11    2   14      0.35      0.00
  -11    2   13      0.59      0.00
  -11    2   12      0.28      0.00
  -11    2   11      3.41      0.00
  -11    2   10     -1.53      0.00
  -11    2    9     -2.38      0.00
  -11    2    8     -1.78      0.00
  -11    2    7     -1.03      0.00
  -11    2    6      2.31      0.00
  -11    2    5      2.55      0.00
  -11    2    4     -1.84      0.00
  -11    2    3      0.12      0.00
  -11    2    2     -0.74      0.00
  -11    2    1      2.02      0.00
   11    2    0     -1.21      0.00
   11    2    1      0.11      0.00
   11    2    2     -0.36      0.00
   11    2    3     -1.02      0.00
   11    2    4     -1.68      0.00
   11    2    5     -0.49      0.00
   11    2    6     -4.97      0.00
   11    2    7     -1.23      0.00
   11    2    8     -6.17      0.00
  -11    3   17     -4.63      0.00
  -11    3   16      6.97      0.00
  -11    3   15     -2.56      0.00
  -11    3   14     -0.27      0.00
  -11    3   13      0.02      0.00
  -11    3   12     -3.10      0.00
  -11    3   11     -1.86      0.00
  -11    3   10      1.92      0.00
  -11    3    9     -3.17      0.00
  -11    3    8      0.80      0.00
  -11    3    7      0.06      0.00
  -11    3    6     -2.91      0.00
  -11    3    5     -0.43      0.00
  -11    3    4     -2.67      0.00
  -11    3    3      3.47      0.00
  -11    3    2     -2.48      0.00
  -11    3    1      1.60      0.00
   11    3    0     -0.42      0.00
   11    3    1     -1.79      0.00
   11    3    2     -1.43      0.00
   11    3    3      2.41      0.00
   11    3    4     -2.30      0.00
   11    3    5     -0.47      0.00
   11    3    6     -0.47      0.00
   11    3    7     -3.91      0.00
   11    3    8      2.37      0.00
  -11    4   17     -6.12      0.00
  -11    4   16     -1.67      0.00
  -11    4   15     -2.67      0.00
  -11    4   14     -3.65      0.00
  -11    4   13     -3.05      0.00
  -11    4   12     -0.61      0.00
  -11    4   11      2.56      0.00
  -11    4   10     -2.75      0.00
  -11    4    9     -0.18      0.00
  -11    4    8     -2.86      0.00
  -11    4    7     -0.02      0.00
  -11    4    6      3.33      0.00
  -11    4    5      0.22      0.00
  -11    4    4     -0.25      0.00
  -11    4    3     -2.36      0.00
  -11    4    2      1.03      0.00
  -11    4    1     -1.18      0.00
   11    4    0      0.38      0.00
   11    4    1      1.54      0.00
   11    4    2      1.24      0.00
   11    4    3      1.51      0.00
   11    4    4      0.47      0.00
   11    4    5     -0.08      0.00
   11    4    6      0.42      0.00
   11    4    7     -0.48      0.00
  -11    5   16      0.18      0.00
  -11    5   15     -1.11      0.00
  -11    5   14      4.94      0.00
  -11    5   13     -3.49      0.00
  -11    5   12     -0.53      0.00
  -11    5   11      0.54      0.00
  -11    5   10     -0.63      0.00
  -11    5    9      1.11      0.00
  -11    5    8      1.89      0.00
  -11    5    7      0.97      0.00
  -11    5    6     -0.23      0.00
  -11    5    5     -1.05      0.00
  -11    5    4      0.57      0.00
  -11    5    3     -0.16      0.00
  -11    5    2      1.24      0.00
  -11    5    1      1.66      0.00
   11    5    0     -0.07      0.00
   11    5    1      1.17      0.00
   11    5    2     -2.40      0.00
   11    5    3      1.29      0.00
   11    5    4      1.87      0.00
   11    5    5     -3.15      0.00
   11    5    6      2.69      0.00
   11    5    7      0.21      0.00
  -11    6   16      0.57      0.00
  -11    6   15      1.25      0.00
  -11    6   14     -1.08      0.00
  -11    6   13     -0.93      0.00
  -11    6   12      2.58      0.00
  -11    6   11      3.24      0.00
  -11    6   10      0.83      0.00
  -11    6    9     -2.56      0.00
  -11    6    8     -3.36      0.00
  -11    6    7     -0.49      0.00
  -11    6    6     -0.68      0.00
  -11    6    5      1.66      0.00
  -11    6    4     -3.62      0.00
  -11    6    3      2.21      0.00
  -11    6    2      2.15      0.00
  -11    6    1      1.54      0.00
   11    6    0      0.11      0.00
   11    6    1      0.69      0.00
   11    6    2      0.75      0.00
   11    6    3      0.05      0.00
   11    6    4      3.36      0.00
   11    6    5     -0.37      0.00
   11    6    6     -4.53      0.00
   11    6    7     -2.70      0.00
  -11    7   16     -0.14      0.00
  -11    7   15      2.04      0.00
  -11    7   14      1.19      0.00
  -11    7   13     -2.57      0.00
  -11    7   12     -1.01      0.00
  -11    7   11      1.53      0.00
  -11    7   10      0.94      0.00
  -11    7    9     -3.66      0.00
  -11    7    8      0.72      0.00
  -11    7    7     -1.09      0.00
  -11    7    6      0.47      0.00
  -11    7    5      1.85      0.00
  -11    7    4      1.41      0.00
  -11    7    3      1.16      0.00
  -11    7    2      0.98      0.00
  -11    7    1     -1.57      0.00
   11    7    0      1.75      0.00
   11    7    1     -1.62      0.00
   11    7    2     -2.39      0.00
   11    7    3     -0.34      0.00
   11    7    4     -3.72      0.00
   11    7    5     -0.98      0.00
   11    7    6     -3.09      0.00
   11    7    7      2.64      0.00
  -11    8   15      4.37      0.00
  -11    8   14      0.51      0.00
  -11    8   13     -1.49      0.00
  -11    8   12      1.64      0.00
  -11    8   11      3.87      0.00
  -11    8   10     -1.20      0.00
  -11    8    9      0.50      0.00
  -11    8    8     -0.83      0.00
  -11    8    7     -3.06      0.00
  -11    8    6      0.80      0.00
  -11    8    5     -1.82      0.00
  -11    8    4     -1.41      0.00
  -11    8    3     -0.84      0.00
  -11    8    2      1.55      0.00
  -11    8    1     -2.53      0.00
   11    8    0     -2.10      0.00
   11    8    1      0.44      0.00
   11    8    2      0.20      0.00
   11    8    3     -1.82      0.00
   11    8    4     -0.67      0.00
   11    8    5      3.46      0.00
   11    8    6     -3.00      0.00
  -11    9   15     -0.10      0.00
  -11    9   14      2.38      0.00
  -11    9   13     -5.60      0.00
  -11    9   12      1.60      0.00
  -11    9   11      3.27      0.00
  -11    9   10     -0.83      0.00
  -11    9    9      1.49      0.00
  -11    9    8      1.76      0.00
  -11    9    7      1.68      0.00
  -11    9    6     -0.80      0.00
  -11    9    5      0.34      0.00
  -11    9    4     -1.88      0.00
  -11    9    3     -0.26      0.00
  -11    9    2     -3.32      0.00
  -11    9    1      1.10      0.00
   11    9    0      2.65      0.00
   11    9    1     -0.84      0.00
   11    9    2      4.35      0.00
   11    9    3      1.72      0.00
   11    9    4      0.99      0.00
   11    9    5      0.59      0.00
   11    9    6     -3.08      0.00
  -11   10   14     -2.45      0.00
  -11   10   13     -7.80      0.00
  -11   10   12     -1.03      0.00
  -11   10   11     -1.37      0.00
  -11   10   10      3.06      0.00
  -11   10    9      2.05      0.00
  -11   10    8      0.33      0.00
  -11   10    7     -0.64      0.00
  -11   10    6      2.73      0.00
  -11   10    5      1.37      0.00
  -11   10    4     -1.29      0.00
  -11   10    3      1.36      0.00
  -11   10    2      0.23      0.00
  -11   10    1     -0.57      0.00
   11   10    0      0.78      0.00
   11   10    1      4.12      0.00
   11   10    2      1.77      0.00
   11   10    3      3.35      0.00
   11   10    4     -1.33      0.00
   11   10    5     -0.45      0.00
  -11   11   14      1.71      0.00
  -11   11   13      0.03      0.00
  -11   11   12      3.17      0.00
  -11   11   11     -0.68      0.00
  -11   11   10      0.77      0.00
  -11   11    9      3.17      0.00
  -11   11    8     -0.94      0.00
  -11   11    7     -1.47      0.00
  -11   11    6     -0.47      0.00
  -11   11    5     -3.57      0.00
  -11   11    4      1.33      0.00
  -11   11    3     -0.89      0.00
  -11   11    2     -0.50      0.00
  -11   11    1     -2.21      0.00
   11   11    0     -2.12      0.00
   11   11    1     -2.09      0.00
   11   11    2     -0.73      0.00
   11   11    3      0.90      0.00
   11   11    4     -2.02      0.00
  -11   12   13     -3.19      0.00
  -11   12   12      1.87      0.00
  -11   12   11     -1.49      0.00
  -11   12   10      2.04      0.00
  -11   12    9      1.05      0.00
  -11   12    8     -0.07      0.00
  -11   12    7      4.48      0.00
  -11   12    6      4.13      0.00
  -11   12    5     -3.97      0.00
  -11   12    4     -0.30      0.00
  -11   12    3      1.39      0.00
  -11   12    2     -1.48      0.00
  -11   12    1      3.33      0.00
   11   12    0     -3.51      0.00
   11   12    1      1.46      0.00
   11   12    2     -2.25      0.00
   11   12    3      2.90      0.00
   11   12    4     -0.25      0.00
  -11   13   12      3.40      0.00
  -11   13   11     -0.36      0.00
  -11   13   10      3.10      0.00
  -11   13    9      0.04      0.00
  -11   13    8     -1.83      0.00
  -11   13    7     -0.09      0.00
  -11   13    6      0.37      0.00
  -11   13    5      0.06      0.00
  -11   13    4     -2.08      0.00
  -11   13    3     -0.87      0.00
  -11   13    2     -5.60      0.00
  -11   13    1     -0.11      0.00
   11   13    0     -0.90      0.00
   11   13    1     -2.16      0.00
   11   13    2      1.61      0.00
   11   13    3     -1.32      0.00
  -11   14   11      3.24      0.00
  -11   14   10      3.22      0.00
  -11   14    9      0.12      0.00
  -11   14    8      0.87      0.00
  -11   14    7      0.62      0.00
  -11   14    6     -0.78      0.00
  -11   14    5     -8.53      0.00
  -11   14    4      3.21      0.00
  -11   14    3     -0.90      0.00
  -11   14    2      1.62      0.00
  -11   14    1      0.59      0.00
   11   14    0      3.65      0.00
   11   14    1     -2.81      0.00
  -11   15    9      1.38      0.00
  -11   15    8      0.31      0.00
  -11   15    7     -2.01      0.00
  -11   15    6     -1.26      0.00
  -11   15    5     -1.90      0.00
  -11   15    4     -0.96      0.00
  -11   15    3      1.03      0.00
  -11   15    2      1.15      0.00
  -11   15    1     -0.10      0.00
   11   15    0      0.52      0.00
  -11   16    6     -0.12      0.00
  -11   16    5     -4.30      0.00
  -11   16    4      1.88      0.00
  -11   16    3      0.30      0.00
  -12    0   16      5.80      0.00
  -12    0   14      6.10      0.00
  -12    0   12      1.19      0.00
  -12    0   10     -0.53      0.00
  -12    0    8      3.88      0.00
  -12    0    6      0.79      0.00
  -12    0    4     -0.28      0.00
  -12    0    2      0.08      0.00
   12    0    0     -1.09      0.00
   12    0    2      1.50      0.00
   12    0    4     -3.48      0.00
   12    0    6     -4.34      0.00
  -12    1   17      2.09      0.00
  -12    1   16     -0.07      0.00
  -12    1   15      2.64      0.00
  -12    1   14      0.07      0.00
  -12    1   13     -4.03      0.00
  -12    1   12      2.12      0.00
  -12    1   11     -0.42      0.00
  -12    1   10      3.92      0.00
  -12    1    9      2.38      0.00
  -12    1    8      0.12      0.00
  -12    1    7     -1.57      0.00
  -12    1    6     -4.69      0.00
  -12    1    5      0.59      0.00
  -12    1    4     -0.62      0.00
  -12    1    3     -0.70      0.00
  -12    1    2      0.38      0.00
  -12    1    1     -1.74      0.00
   12    1    0      1.15      0.00
   12    1    1      0.30      0.00
   12    1    2      1.08      0.00
   12    1    3     -2.84      0.00
   12    1    4     -2.50      0.00
   12    1    5     -1.27      0.00
   12    1    6     -6.39      0.00
   12    1    7      2.29      0.00
  -12    2   17      0.61      0.00
  -12    2   16     -3.96      0.00
  -12    2   15      4.36      0.00
  -12    2   14     -2.20      0.00
  -12    2   13      2.93      0.00
  -12    2   12     -0.49      0.00
  -12    2   11      0.64      0.00
  -12    2   10     -1.06      0.00
  -12    2    9      0.61      0.00
  -12    2    8      1.83      0.00
  -12    2    7     -0.30      0.00
  -12    2    6      0.04      0.00
  -12    2    5     -0.09      0.00
  -12    2    4     -1.03      0.00
  -12    2    3     -0.45      0.00
  -12    2    2     -0.47      0.00
  -12    2    1     -1.69      0.00
   12    2    0      4.04      0.00
   12    2    1      4.46      0.00
   12    2    2      1.36      0.00
   12    2    3      2.60      0.00
   12    2    4     -0.31      0.00
   12    2    5      2.01      0.00
   12    2    6      3.34      0.00
   12    2    7     -5.73      0.00
  -12    3   17      6.79      0.00
  -12    3   16      1.72      0.00
  -12    3   15      2.96      0.00
  -12    3   14      3.96      0.00
  -12    3   13      1.10      0.00
  -12    3   12     -0.18      0.00
  -12    3   11      4.42      0.00
  -12    3   10      1.51      0.00
  -12    3    9      1.35      0.00
  -12    3    8      1.09      0.00
  -12    3    7     -1.75      0.00
  -12    3    6     -1.55      0.00
  -12    3    5      2.06      0.00
  -12    3    4     -1.77      0.00
  -12    3    3      1.95      0.00
  -12    3    2     -0.27      0.00
  -12    3    1     -0.75      0.00
   12    3    0     -0.47      0.00
   12    3    1      0.98      0.00
   12    3    2      1.65      0.00
   12    3    3     -1.79      0.00
   12    3    4     -0.23      0.00
   12    3    5      1.30      0.00
   12    3    6      0.89      0.00
   12    3    7      2.88      0.00
  -12    4   16      4.41      0.00
  -12    4   15     -1.33      0.00
  -12    4   14      0.96      0.00
  -12    4   13      3.92      0.00
  -12    4   12      1.00      0.00
  -12    4   11     -1.30      0.00
  -12    4   10     -0.48      0.00
  -12    4    9     -4.53      0.00
  -12    4    8     -1.16      0.00
  -12    4    7      0.22      0.00
  -12    4    6     -3.94      0.00
  -12    4    5      1.72      0.00
  -12    4    4      0.38      0.00
  -12    4    3      1.59      0.00
  -12    4    2     -0.54      0.00
  -12    4    1     -1.02      0.00
   12    4    0      1.98      0.00
   12    4    1      6.30      0.00
   12    4    2     -0.46      0.00
   12    4    3     -1.62      0.00
   12    4    4      2.22      0.00
   12    4    5     -0.25      0.00
   12    4    6     -1.15      0.00
  -12    5   16     -1.18      0.00
  -12    5   15     -1.11      0.00
  -12    5   14     -2.14      0.00
  -12    5   13     -1.18      0.00
  -12    5   12     -1.94      0.00
  -12    5   11      0.36      0.00
  -12    5   10     -0.81      0.00
  -12    5    9     -1.60      0.00
  -12    5    8     -0.59      0.00
  -12    5    7      2.57      0.00
  -12    5    6     -0.12      0.00
  -12    5    5      0.69      0.00
  -12    5    4     -1.78      0.00
  -12    5    3     -1.39      0.00
  -12    5    2     -2.80      0.00
  -12    5    1     -3.45      0.00
   12    5    0     -1.80      0.00
   12    5    1     -0.35      0.00
   12    5    2      1.26      0.00
   12    5    3     -2.03      0.00
   12    5    4      0.91      0.00
   12    5    5      2.47      0.00
   12    5    6      1.22      0.00
  -12    6   16     -2.09      0.00
  -12    6   15     -4.95      0.00
  -12    6   14      7.10      0.00
  -12    6   13     -0.44      0.00
  -12    6   12      0.80      0.00
  -12    6   11     -1.98      0.00
  -12    6   10     -1.34      0.00
  -12    6    9      1.53      0.00
  -12    6    8      1.00      0.00
  -12    6    7      2.09      0.00
  -12    6    6     -2.81      0.00
  -12    6    5      0.99      0.00
  -12    6    4      0.65      0.00
  -12    6    3     -0.86      0.00
  -12    6    2     -0.96      0.00
  -12    6    1      1.88      0.00
   12    6    0      2.97      0.00
   12    6    1      1.10      0.00
   12    6    2      1.17      0.00
   12    6    3     -0.02      0.00
   12    6    4     -1.83      0.00
   12    6    5      2.67      0.00
   12    6    6     -1.93      0.00
  -12    7   15     -2.24      0.00
  -12    7   14     -1.23      0.00
  -12    7   13     -1.59      0.00
  -12    7   12     -1.92      0.00
  -12    7   11     -2.02      0.00
  -12    7   10     -1.44      0.00
  -12    7    9     -1.65      0.00
  -12    7    8      2.74      0.00
  -12    7    7      1.63      0.00
  -12    7    6      0.01      0.00
  -12    7    5      0.42      0.00
  -12    7    4     -1.45      0.00
  -12    7    3      2.05      0.00
  -12    7    2     -0.21      0.00
  -12    7    1     -0.70      0.00
   12    7    0     -2.27      0.00
   12    7    1     -2.15      0.00
   12    7    2      0.93      0.00
   12    7    3     -0.21      0.00
   12    7    4     -3.01      0.00
   12    7    5      4.90      0.00
  -12    8   15      0.66      0.00
  -12    8   14      3.39      0.00
  -12    8   13      2.01      0.00
  -12    8   12     -2.46      0.00
  -12    8   11     -1.31      0.00
  -12    8   10      2.52      0.00
  -12    8    9     -2.99      0.00
  -12    8    8     -0.41      0.00
  -12    8    7      1.00      0.00
  -12    8    6      0.89      0.00
  -12    8    5     -0.90      0.00
  -12    8    4      1.67      0.00
  -12    8    3      1.16      0.00
  -12    8    2      1.76      0.00
  -12    8    1      0.97      0.00
   12    8    0      5.75      0.00
   12    8    1     -0.93      0.00
   12    8    2      3.34      0.00
   12    8    3      4.03      0.00
   12    8    4      0.76      0.00
   12    8    5      2.40      0.00
  -12    9   14      1.12      0.00
  -12    9   13      1.41      0.00
  -12    9   12     -3.43      0.00
  -12    9   11     -0.78      0.00
  -12    9   10     -6.05      0.00
  -12    9    9      1.66      0.00
  -12    9    8      0.36      0.00
  -12    9    7     -0.86      0.00
  -12    9    6     -1.47      0.00
  -12    9    5      0.38      0.00
  -12    9    4      1.92      0.00
  -12    9    3     -0.79      0.00
  -12    9    2      1.73      0.00
  -12    9    1      0.11      0.00
   12    9    0     -1.90      0.00
   12    9    1      1.52      0.00
   12    9    2     -0.09      0.00
   12    9    3      4.18      0.00
   12    9    4      0.45      0.00
  -12   10   14      4.25      0.00
  -12   10   13     -1.55      0.00
  -12   10   12      3.89      0.00
  -12   10   11      3.58      0.00
  -12   10   10     -2.84      0.00
  -12   10    9     -2.21      0.00
  -12   10    8     -1.36      0.00
  -12   10    7      4.42      0.00
  -12   10    6     -2.30      0.00
  -12   10    5      1.52      0.00
  -12   10    4      0.00      0.00
  -12   10    3      1.07      0.00
  -12   10    2     -2.46      0.00
  -12   10    1     -1.44      0.00
   12   10    0      0.73      0.00
   12   10    1     -3.65      0.00
   12   10    2     -4.43      0.00
   12   10    3     -2.09      0.00
   12   10    4     -0.62      0.00
  -12   11   13     -2.16      0.00
  -12   11   12      3.63      0.00
  -12   11   11      0.02      0.00
  -12   11   10      1.61      0.00
  -12   11    9      1.33      0.00
  -12   11    8     -0.56      0.00
  -12   11    7     -2.11      0.00
  -12   11    6     -1.86      0.00
  -12   11    5      1.21      0.00
  -12   11    4     -2.71      0.00
  -12   11    3     -5.70      0.00
  -12   11    2      3.14      0.00
  -12   11    1     -1.78      0.00
   12   11    0     -8.19      0.00
   12   11    1     -3.55      0.00
   12   11    2     -2.28      0.00
   12   11    3     -0.78      0.00
  -12   12   12      3.76      0.00
  -12   12   11     -0.39      0.00
  -12   12   10     -4.16      0.00
  -12   12    9      0.77      0.00
  -12   12    8      0.30      0.00
  -12   12    7     -5.04      0.00
  -12   12    6     -0.58      0.00
  -12   12    5      0.12      0.00
  -12   12    4      3.21      0.00
  -12   12    3      2.94      0.00
  -12   12    2      2.23      0.00
  -12   12    1     -2.54      0.00
   12   12    0      7.39      0.00
   12   12    1     -0.76      0.00
   12   12    2      1.62      0.00
  -12   13   11     -0.84      0.00
  -12   13   10      0.27      0.00
  -12   13    9      2.34      0.00
  -12   13    8      2.05      0.00
  -12   13    7     -0.42      0.00
  -12   13    6      5.71      0.00
  -12   13    5     -1.86      0.00
  -12   13    4     -2.06      0.00
  -12   13    3      1.41      0.00
  -12   13    2     -1.45      0.00
  -12   13    1      2.45      0.00
   12   13    0     -1.84      0.00
   12   13    1     -2.38      0.00
  -12   14   10     -2.14      0.00
  -12   14    9      3.12      0.00
  -12   14    8     -1.32      0.00
  -12   14    7     -2.00      0.00
  -12   14    6      1.04      0.00
  -12   14    5      3.23      0.00
  -12   14    4      0.74      0.00
  -12   14    3      3.16      0.00
  -12   14    2     -3.37      0.00
  -12   14    1      0.08      0.00
   12   14    0      0.68      0.00
  -12   15    7     -0.21      0.00
  -12   15    6      5.89      0.00
  -12   15    5     -3.60      0.00
  -12   15    4      0.59      0.00
  -12   15    3      0.66      0.00
  -13    0   16     -6.15      0.00
  -13    0   14     -4.84      0.00
  -13    0   12     -3.32      0.00
  -13    0   10     -2.35      0.00
  -13    0    8      1.57      0.00
  -13    0    6      5.02      0.00
  -13    0    4     -0.12      0.00
  -13    0    2      3.30      0.00
   13    0    0      2.63      0.00
   13    0    2      1.50      0.00
   13    0    4     -3.37      0.00
   13    0    6     -7.59      0.00
  -13    1   16      5.35      0.00
  -13    1   15     -6.35      0.00
  -13    1   14      8.88      0.00
  -13    1   13      4.53      0.00
  -13    1   12     -1.19      0.00
  -13    1   11      0.10      0.00
  -13    1   10     -0.72      0.00
  -13    1    9     -3.06      0.00
  -13    1    8      3.65      0.00
  -13    1    7      0.13      0.00
  -13    1    6      0.90      0.00
  -13    1    5      2.21      0.00
  -13    1    4     -1.08      0.00
  -13    1    3      1.92      0.00
  -13    1    2     -1.63      0.00
  -13    1    1      0.24      0.00
   13    1    0     -1.72      0.00
   13    1    1     -0.97      0.00
   13    1    2     -0.58      0.00
   13    1    3      5.69      0.00
   13    1    4      1.25      0.00
   13    1    5      1.89      0.00
   13    1    6      5.22      0.00
  -13    2   16      1.30      0.00
  -13    2   15     -3.11      0.00
  -13    2   14     -2.91      0.00
  -13    2   13     -0.86      0.00
  -13    2   12     -0.87      0.00
  -13    2   11     -0.78      0.00
  -13    2   10      0.13      0.00
  -13    2    9      0.76      0.00
  -13    2    8      0.01      0.00
  -13    2    7      0.27      0.00
  -13    2    6      0.68      0.00
  -13    2    5     -0.22      0.00
  -13    2    4     -0.36      0.00
  -13    2    3     -2.56      0.00
  -13    2    2      1.12      0.00
  -13    2    1     -0.68      0.00
   13    2    0      1.22      0.00
   13    2    1      1.05      0.00
   13    2    2      4.49      0.00
   13    2    3      2.29      0.00
   13    2    4      1.09      0.00
   13    2    5      3.23      0.00
   13    2    6     -0.99      0.00
  -13    3   16     -6.45      0.00
  -13    3   15      4.96      0.00
  -13    3   14     -3.78      0.00
  -13    3   13     -0.68      0.00
  -13    3   12     -1.62      0.00
  -13    3   11      0.65      0.00
  -13    3   10      0.74      0.00
  -13    3    9      1.25      0.00
  -13    3    8      2.61      0.00
  -13    3    7     -0.12      0.00
  -13    3    6     -1.57      0.00
  -13    3    5     -0.02      0.00
  -13    3    4      0.04      0.00
  -13    3    3      0.43      0.00
  -13    3    2     -1.28      0.00
  -13    3    1     -0.06      0.00
   13    3    0     -5.16      0.00
   13    3    1     -2.92      0.00
   13    3    2     -2.29      0.00
   13    3    3      0.49      0.00
   13    3    4      0.55      0.00
   13    3    5      0.92      0.00
  -13    4   16      2.62      0.00
  -13    4   15     -0.29      0.00
  -13    4   14      0.12      0.00
  -13    4   13      1.93      0.00
  -13    4   12     -5.77      0.00
  -13    4   11      3.57      0.00
  -13    4   10      1.23      0.00
  -13    4    9      3.74      0.00
  -13    4    8     -2.10      0.00
  -13    4    7     -1.96      0.00
  -13    4    6      1.68      0.00
  -13    4    5      2.62      0.00
  -13    4    4     -1.49      0.00
  -13    4    3     -0.91      0.00
  -13    4    2      2.34      0.00
  -13    4    1      0.22      0.00
   13    4    0      1.16      0.00
   13    4    1     -0.26      0.00
   13    4    2      0.39      0.00
   13    4    3      2.55      0.00
   13    4    4      1.21      0.00
   13    4    5      0.19      0.00
  -13    5   16      6.10      0.00
  -13    5   15      0.48      0.00
  -13    5   14     -3.22      0.00
  -13    5   13      1.34      0.00
  -13    5   12     -0.48      0.00
  -13    5   11      1.07      0.00
  -13    5   10     -1.94      0.00
  -13    5    9      0.17      0.00
  -13    5    8     -1.15      0.00
  -13    5    7     -1.50      0.00
  -13    5    6     -1.55      0.00
  -13    5    5     -0.55      0.00
  -13    5    4      2.05      0.00
  -13    5    3     -0.24      0.00
  -13    5    2      2.18      0.00
  -13    5    1     -4.15      0.00
   13    5    0     -0.39      0.00
   13    5    1     -4.37      0.00
   13    5    2      1.65      0.00
   13    5    3      0.73      0.00
   13    5    4      0.23      0.00
   13    5    5      1.97      0.00
  -13    6   15      2.88      0.00
  -13    6   14     -3.00      0.00
  -13    6   13      0.35      0.00
  -13    6   12     -1.92      0.00
  -13    6   11      3.80      0.00
  -13    6   10      2.20      0.00
  -13    6    9      0.80      0.00
  -13    6    8     -5.75      0.00
  -13    6    7      0.03      0.00
  -13    6    6      1.19      0.00
  -13    6    5      0.14      0.00
  -13    6    4     -2.66      0.00
  -13    6    3     -1.21      0.00
  -13    6    2      0.80      0.00
  -13    6    1     -0.84      0.00
   13    6    0      1.87      0.00
   13    6    1     -1.42      0.00
   13    6    2     -1.85      0.00
   13    6    3      2.81      0.00
   13    6    4     -2.88      0.00
   13    6    5      1.12      0.00
  -13    7   15     -5.33      0.00
  -13    7   14      0.45      0.00
  -13    7   13     -1.92      0.00
  -13    7   12      2.53      0.00
  -13    7   11     -0.06      0.00
  -13    7   10     -1.71      0.00
  -13    7    9      2.65      0.00
  -13    7    8     -2.79      0.00
  -13    7    7      0.92      0.00
  -13    7    6      0.26      0.00
  -13    7    5      0.61      0.00
  -13    7    4     -0.35      0.00
  -13    7    3     -3.19      0.00
  -13    7    2     -2.47      0.00
  -13    7    1     -3.73      0.00
   13    7    0      2.79      0.00
   13    7    1      0.01      0.00
   13    7    2     -1.87      0.00
   13    7    3      2.40      0.00
   13    7    4     -1.29      0.00
  -13    8   15      0.12      0.00
  -13    8   14     -0.73      0.00
  -13    8   13      1.38      0.00
  -13    8   12      1.70      0.00
  -13    8   11      2.15      0.00
  -13    8   10      0.50      0.00
  -13    8    9     -0.48      0.00
  -13    8    8     -0.54      0.00
  -13    8    7     -0.32      0.00
  -13    8    6     -1.95      0.00
  -13    8    5     -1.22      0.00
  -13    8    4     -3.75      0.00
  -13    8    3     -0.45      0.00
  -13    8    2     -0.72      0.00
  -13    8    1     -0.23      0.00
   13    8    0      0.10      0.00
   13    8    1      0.48      0.00
   13    8    2     -2.95      0.00
   13    8    3      0.72      0.00
   13    8    4      1.64      0.00
  -13    9   14     -3.30      0.00
  -13    9   13     -0.70      0.00
  -13    9   12     -1.59      0.00
  -13    9   11      1.43      0.00
  -13    9   10      2.34      0.00
  -13    9    9      2.96      0.00
  -13    9    8     -1.65      0.00
  -13    9    7      0.93      0.00
  -13    9    6      4.36      0.00
  -13    9    5     -2.52      0.00
  -13    9    4      0.68      0.00
  -13    9    3      0.35      0.00
  -13    9    2      2.53      0.00
  -13    9    1     -2.29      0.00
   13    9    0     -0.63      0.00
   13    9    1     -2.21      0.00
   13    9    2     -3.66      0.00
   13    9    3     -4.33      0.00
  -13   10   13     -1.41      0.00
  -13   10   12     -7.75      0.00
  -13   10   11     -1.22      0.00
  -13   10   10     -3.91      0.00
  -13   10    9      1.10      0.00
  -13   10    8      1.56      0.00
  -13   10    7      1.28      0.00
  -13   10    6      0.96      0.00
  -13   10    5     -0.92      0.00
  -13   10    4      4.40      0.00
  -13   10    3      0.49      0.00
  -13   10    2     -0.65      0.00
  -13   10    1      0.40      0.00
   13   10    0     -2.81      0.00
   13   10    1     -2.75      0.00
   13   10    2     -0.76      0.00
  -13   11   12     -0.25      0.00
  -13   11   11      2.92      0.00
  -13   11   10      2.06      0.00
  -13   11    9      5.65      0.00
  -13   11    8     -1.58      0.00
  -13   11    7      6.40      0.00
  -13   11    6     -1.64      0.00
  -13   11    5     -0.39      0.00
  -13   11    4     -0.22      0.00
  -13   11    3      1.77      0.00
  -13   11    2     -3.44      0.00
  -13   11    1     -1.49      0.00
   13   11    0      8.15      0.00
   13   11    1      2.78      0.00
   13   11    2      2.40      0.00
  -13   12   11     -1.95      0.00
  -13   12   10     -1.18      0.00
  -13   12    9     -0.57      0.00
  -13   12    8     -0.50      0.00
  -13   12    7      6.20      0.00
  -13   12    6     -1.19      0.00
  -13   12    5     -1.21      0.00
  -13   12    4      3.87      0.00
  -13   12    3     -4.35      0.00
  -13   12    2      1.20      0.00
  -13   12    1     -6.89      0.00
   13   12    0      0.38      0.00
   13   12    1      1.05      0.00
  -13   13   10     -0.41      0.00
  -13   13    9     -2.46      0.00
  -13   13    8     -1.18      0.00
  -13   13    7     -1.81      0.00
  -13   13    6     -2.40      0.00
  -13   13    5     -2.45      0.00
  -13   13    4      1.14      0.00
  -13   13    3     -0.92      0.00
  -13   13    2      3.09      0.00
  -13   13    1     -2.48      0.00
  -13   14    8      1.18      0.00
  -13   14    7      0.04      0.00
  -13   14    6      1.64      0.00
  -13   14    5     -1.90      0.00
  -13   14    4     -0.17      0.00
  -13   14    3      0.94      0.00
  -14    0   16     -6.70      0.00
  -14    0   14    -10.56      0.00
  -14    0   12      4.70      0.00
  -14    0   10      1.37      0.00
  -14    0    8     -1.97      0.00
  -14    0    6      2.00      0.00
  -14    0    4      0.37      0.00
  -14    0    2     -0.25      0.00
   14    0    0      0.31      0.00
   14    0    2      0.84      0.00
   14    0    4     -3.17      0.00
  -14    1   16     -4.74      0.00
  -14    1   15      6.29      0.00
  -14    1   14     -5.32      0.00
  -14    1   13     -3.90      0.00
  -14    1   12      0.42      0.00
  -14    1   11     -3.49      0.00
  -14    1   10     -0.41      0.00
  -14    1    9      1.58      0.00
  -14    1    8      0.12      0.00
  -14    1    7     -1.06      0.00
  -14    1    6      2.22      0.00
  -14    1    5      1.09      0.00
  -14    1    4      1.43      0.00
  -14    1    3      1.40      0.00
  -14    1    2      1.20      0.00
  -14    1    1      0.03      0.00
   14    1    0      1.05      0.00
   14    1    1     -0.63      0.00
   14    1    2      1.98      0.00
   14    1    3     -0.37      0.00
   14    1    4      1.29      0.00
  -14    2   16      5.16      0.00
  -14    2   15     -1.87      0.00
  -14    2   14      6.13      0.00
  -14    2   13      4.03      0.00
  -14    2   12      0.16      0.00
  -14    2   11      0.01      0.00
  -14    2   10      0.62      0.00
  -14    2    9     -2.73      0.00
  -14    2    8      1.34      0.00
  -14    2    7      1.09      0.00
  -14    2    6     -1.15      0.00
  -14    2    5      0.69      0.00
  -14    2    4     -3.75      0.00
  -14    2    3      3.98      0.00
  -14    2    2      0.35      0.00
  -14    2    1     -2.31      0.00
   14    2    0      0.18      0.00
   14    2    1      1.48      0.00
   14    2    2     -2.82      0.00
   14    2    3     -1.67      0.00
   14    2    4     -1.98      0.00
  -14    3   16      3.55      0.00
  -14    3   15      0.56      0.00
  -14    3   14     -3.88      0.00
  -14    3   13      4.05      0.00
  -14    3   12      0.53      0.00
  -14    3   11     -0.70      0.00
  -14    3   10     -2.21      0.00
  -14    3    9     -0.32      0.00
  -14    3    8      3.10      0.00
  -14    3    7     -0.52      0.00
  -14    3    6      0.63      0.00
  -14    3    5     -0.24      0.00
  -14    3    4      1.62      0.00
  -14    3    3      0.81      0.00
  -14    3    2     -0.43      0.00
  -14    3    1     -4.87      0.00
   14    3    0     -4.20      0.00
   14    3    1     -0.33      0.00
   14    3    2     -3.44      0.00
   14    3    3     -2.32      0.00
   14    3    4      0.86      0.00
  -14    4   16     -8.76      0.00
  -14    4   15      6.07      0.00
  -14    4   14     -1.49      0.00
  -14    4   13     -1.01      0.00
  -14    4   12      2.27      0.00
  -14    4   11      1.79      0.00
  -14    4   10      3.07      0.00
  -14    4    9     -0.27      0.00
  -14    4    8      3.07      0.00
  -14    4    7      3.50      0.00
  -14    4    6     -2.85      0.00
  -14    4    5     -0.26      0.00
  -14    4    4     -0.82      0.00
  -14    4    3      3.05      0.00
  -14    4    2     -0.74      0.00
  -14    4    1     -1.57      0.00
   14    4    0      4.40      0.00
   14    4    1      1.22      0.00
   14    4    2      4.01      0.00
   14    4    3     -4.82      0.00
   14    4    4      0.64      0.00
  -14    5   15      2.67      0.00
  -14    5   14     -0.27      0.00
  -14    5   13      7.73      0.00
  -14    5   12     -4.29      0.00
  -14    5   11      1.45      0.00
  -14    5   10     -1.73      0.00
  -14    5    9      1.67      0.00
  -14    5    8      0.74      0.00
  -14    5    7      0.52      0.00
  -14    5    6     -0.72      0.00
  -14    5    5      0.63      0.00
  -14    5    4      2.94      0.00
  -14    5    3      0.00      0.00
  -14    5    2     -1.67      0.00
  -14    5    1     -1.92      0.00
   14    5    0     -2.62      0.00
   14    5    1      0.47      0.00
   14    5    2     -3.12      0.00
   14    5    3     -0.74      0.00
   14    5    4     -2.96      0.00
  -14    6   15      3.14      0.00
  -14    6   14     -1.22      0.00
  -14    6   13      1.67      0.00
  -14    6   12     -1.35      0.00
  -14    6   11      2.86      0.00
  -14    6   10     -1.75      0.00
  -14    6    9     -0.08      0.00
  -14    6    8      0.33      0.00
  -14    6    7      1.43      0.00
  -14    6    6     -1.23      0.00
  -14    6    5      1.02      0.00
  -14    6    4      3.11      0.00
  -14    6    3      1.37      0.00
  -14    6    2      3.75      0.00
  -14    6    1     -2.18      0.00
   14    6    0      0.21      0.00
   14    6    1      2.12      0.00
   14    6    2     -2.02      0.00
   14    6    3     -1.11      0.00
  -14    7   15      4.96      0.00
  -14    7   14     -2.31      0.00
  -14    7   13      1.92      0.00
  -14    7   12     -5.68      0.00
  -14    7   11      3.57      0.00
  -14    7   10     -2.88      0.00
  -14    7    9      0.11      0.00
  -14    7    8      0.76      0.00
  -14    7    7      0.90      0.00
  -14    7    6      1.32      0.00
  -14    7    5     -0.22      0.00
  -14    7    4      2.52      0.00
  -14    7    3      2.79      0.00
  -14    7    2     -0.48      0.00
  -14    7    1     -2.65      0.00
   14    7    0     -1.22      0.00
   14    7    1     -1.24      0.00
   14    7    2      0.53      0.00
   14    7    3     -2.54      0.00
  -14    8   14      1.25      0.00
  -14    8   13     -2.67      0.00
  -14    8   12     -1.45      0.00
  -14    8   11     -0.33      0.00
  -14    8   10     -1.02      0.00
  -14    8    9     -2.60      0.00
  -14    8    8     -0.93      0.00
  -14    8    7     -1.04      0.00
  -14    8    6      1.67      0.00
  -14    8    5     -0.02      0.00
  -14    8    4      0.06      0.00
  -14    8    3     -0.24      0.00
  -14    8    2     -2.62      0.00
  -14    8    1     -2.36      0.00
   14    8    0     -1.09      0.00
   14    8    1     -0.42      0.00
   14    8    2      1.37      0.00
  -14    9   13      3.66      0.00
  -14    9   12      2.16      0.00
  -14    9   11      1.29      0.00
  -14    9   10     -2.03      0.00
  -14    9    9     -2.07      0.00
  -14    9    8     -1.55      0.00
  -14    9    7      0.45      0.00
  -14    9    6     -3.18      0.00
  -14    9    5     -0.79      0.00
  -14    9    4     -1.63      0.00
  -14    9    3      1.63      0.00
  -14    9    2     -0.83      0.00
  -14    9    1      2.75      0.00
   14    9    0     -2.29      0.00
   14    9    1      0.30      0.00
   14    9    2      1.82      0.00
  -14   10   13      3.37      0.00
  -14   10   12     -1.01      0.00
  -14   10   11      0.79      0.00
  -14   10   10     -6.39      0.00
  -14   10    9     -0.67      0.00
  -14   10    8     -2.63      0.00
  -14   10    7     -2.05      0.00
  -14   10    6      2.54      0.00
  -14   10    5     -1.16      0.00
  -14   10    4      1.50      0.00
  -14   10    3      0.81      0.00
  -14   10    2      1.70      0.00
  -14   10    1     -1.15      0.00
   14   10    0      4.33      0.00
   14   10    1      3.85      0.00
  -14   11   11      1.52      0.00
  -14   11   10     -1.78      0.00
  -14   11    9     -5.05      0.00
  -14   11    8     -5.87      0.00
  -14   11    7     -1.20      0.00
  -14   11    6      1.98      0.00
  -14   11    5     -3.27      0.00
  -14   11    4     -2.41      0.00
  -14   11    3     -0.03      0.00
  -14   11    2      2.17      0.00
  -14   11    1      5.78      0.00
   14   11    0     -2.43      0.00
  -14   12   10     -0.20      0.00
  -14   12    9      9.63      0.00
  -14   12    8     -0.74      0.00
  -14   12    7      1.24      0.00
  -14   12    6     -0.24      0.00
  -14   12    5      1.82      0.00
  -14   12    4     -1.17      0.00
  -14   12    3      2.07      0.00
  -14   12    2     -4.54      0.00
  -14   13    8     -4.13      0.00
  -14   13    7      5.19      0.00
  -14   13    6      2.56      0.00
  -14   13    5     -2.29      0.00
  -14   13    4     -1.67      0.00
  -14   13    3     -0.93      0.00
  -15    0   16      7.09      0.00
  -15    0   14      2.21      0.00
  -15    0   12      2.09      0.00
  -15    0   10     -1.58      0.00
  -15    0    8     -2.68      0.00
  -15    0    6     -4.97      0.00
  -15    0    4     -3.24      0.00
  -15    0    2      0.84      0.00
   15    0    0      4.68      0.00
   15    0    2     -0.10      0.00
  -15    1   16     -8.05      0.00
  -15    1   15     -2.87      0.00
  -15    1   14     -3.28      0.00
  -15    1   13      1.02      0.00
  -15    1   12      0.28      0.00
  -15    1   11     -0.82      0.00
  -15    1   10      1.52      0.00
  -15    1    9     -2.31      0.00
  -15    1    8      3.70      0.00
  -15    1    7     -3.83      0.00
  -15    1    6      2.84      0.00
  -15    1    5      3.10      0.00
  -15    1    4      0.07      0.00
  -15    1    3     -2.09      0.00
  -15    1    2      1.80      0.00
  -15    1    1     -2.83      0.00
   15    1    0     -5.76      0.00
   15    1    1     -1.26      0.00
   15    1    2     -3.10      0.00
   15    1    3      5.52      0.00
  -15    2   15      0.11      0.00
  -15    2   14     -2.50      0.00
  -15    2   13     -5.02      0.00
  -15    2   12      3.59      0.00
  -15    2   11     -0.67      0.00
  -15    2   10      1.13      0.00
  -15    2    9     -0.30      0.00
  -15    2    8     -1.25      0.00
  -15    2    7     -0.09      0.00
  -15    2    6      0.93      0.00
  -15    2    5      2.31      0.00
  -15    2    4     -4.05      0.00
  -15    2    3     -1.09      0.00
  -15    2    2     -0.43      0.00
  -15    2    1      2.18      0.00
   15    2    0     -0.64      0.00
   15    2    1      1.14      0.00
   15    2    2     -1.15      0.00
   15    2    3     -3.29      0.00
  -15    3   15     -1.00      0.00
  -15    3   14      8.27      0.00
  -15    3   13      1.82      0.00
  -15    3   12     -2.21      0.00
  -15    3   11     -2.49      0.00
  -15    3   10     -1.40      0.00
  -15    3    9     -3.00      0.00
  -15    3    8     -1.67      0.00
  -15    3    7     -2.17      0.00
  -15    3    6     -1.44      0.00
  -15    3    5      2.23      0.00
  -15    3    4     -3.84      0.00
  -15    3    3      1.37      0.00
  -15    3    2      5.65      0.00
  -15    3    1      0.53      0.00
   15    3    0     -0.67      0.00
   15    3    1     -4.43      0.00
   15    3    2      5.66      0.00
   15    3    3     -2.62      0.00
  -15    4   15     -1.84      0.00
  -15    4   14     -6.47      0.00
  -15    4   13     -0.97      0.00
  -15    4   12     -4.55      0.00
  -15    4   11      0.02      0.00
  -15    4   10     -0.93      0.00
  -15    4    9     -1.92      0.00
  -15    4    8      1.43      0.00
  -15    4    7      0.45      0.00
  -15    4    6      0.76      0.00
  -15    4    5     -0.05      0.00
  -15    4    4     -3.05      0.00
  -15    4    3     -1.10      0.00
  -15    4    2      2.45      0.00
  -15    4    1     -2.94      0.00
   15    4    0      3.55      0.00
   15    4    1      2.37      0.00
   15    4    2     -1.35      0.00
   15    4    3      1.50      0.00
  -15    5   15      2.04      0.00
  -15    5   14      1.19      0.00
  -15    5   13     -3.43      0.00
  -15    5   12      1.14      0.00
  -15    5   11     -1.51      0.00
  -15    5   10      1.50      0.00
  -15    5    9      1.00      0.00
  -15    5    8     -0.76      0.00
  -15    5    7      0.57      0.00
  -15    5    6     -2.56      0.00
  -15    5    5      0.68      0.00
  -15    5    4     -0.96      0.00
  -15    5    3     -0.03      0.00
  -15    5    2      4.26      0.00
  -15    5    1     -3.20      0.00
   15    5    0     -2.10      0.00
   15    5    1     -2.32      0.00
   15    5    2     -0.56      0.00
  -15    6   14     -2.05      0.00
  -15    6   13      4.78      0.00
  -15    6   12     -2.55      0.00
  -15    6   11      1.71      0.00
  -15    6   10      2.33      0.00
  -15    6    9      3.47      0.00
  -15    6    8     -1.27      0.00
  -15    6    7      0.37      0.00
  -15    6    6     -0.90      0.00
  -15    6    5     -3.50      0.00
  -15    6    4     -1.17      0.00
  -15    6    3     -3.17      0.00
  -15    6    2      0.92      0.00
  -15    6    1      3.74      0.00
   15    6    0      6.21      0.00
   15    6    1      0.11      0.00
   15    6    2      1.86      0.00
  -15    7   14      0.78      0.00
  -15    7   13      3.39      0.00
  -15    7   12      0.99      0.00
  -15    7   11     -0.58      0.00
  -15    7   10     -1.33      0.00
  -15    7    9      4.92      0.00
  -15    7    8     -6.31      0.00
  -15    7    7      0.95      0.00
  -15    7    6     -1.48      0.00
  -15    7    5      4.43      0.00
  -15    7    4      1.29      0.00
  -15    7    3     -1.96      0.00
  -15    7    2      6.09      0.00
  -15    7    1     -0.64      0.00
   15    7    0      0.95      0.00
   15    7    1      1.13      0.00
  -15    8   13      4.77      0.00
  -15    8   12     -4.55      0.00
  -15    8   11      6.03      0.00
  -15    8   10      1.70      0.00
  -15    8    9      3.93      0.00
  -15    8    8      0.74      0.00
  -15    8    7      0.10      0.00
  -15    8    6      2.12      0.00
  -15    8    5     -1.04      0.00
  -15    8    4     -2.68      0.00
  -15    8    3     -2.88      0.00
  -15    8    2      0.47      0.00
  -15    8    1     -3.55      0.00
   15    8    0     -0.55      0.00
   15    8    1      1.64      0.00
  -15    9   12     -0.49      0.00
  -15    9   11     -1.19      0.00
  -15    9   10      4.35      0.00
  -15    9    9     -0.31      0.00
  -15    9    8     -0.78      0.00
  -15    9    7     -1.50      0.00
  -15    9    6      2.18      0.00
  -15    9    5     -0.37      0.00
  -15    9    4     -2.63      0.00
  -15    9    3      0.75      0.00
  -15    9    2      2.01      0.00
  -15    9    1     -2.66      0.00
   15    9    0      2.42      0.00
  -15   10   11      1.46      0.00
  -15   10   10      4.54      0.00
  -15   10    9      5.02      0.00
  -15   10    8      0.43      0.00
  -15   10    7      1.49      0.00
  -15   10    6      1.74      0.00
  -15   10    5      1.33      0.00
  -15   10    4      0.64      0.00
  -15   10    3     -0.45      0.00
  -15   10    2     -2.82      0.00
  -15   10    1     -1.37      0.00
  -15   11   10     -6.90      0.00
  -15   11    9     -0.06      0.00
  -15   11    8      1.20      0.00
  -15   11    7     -0.56      0.00
  -15   11    6     -0.58      0.00
  -15   11    5     -3.45      0.00
  -15   11    4      3.77      0.00
  -15   11    3      2.68      0.00
  -15   11    2      1.22      0.00
  -15   12    8     -5.52      0.00
  -15   12    7     -1.30      0.00
  -15   12    6      2.72      0.00
  -15   12    5      0.49      0.00
  -16    0   14      0.73      0.00
  -16    0   12      3.23      0.00
  -16    0   10     -0.80      0.00
  -16    0    8     -5.05      0.00
  -16    0    6     -7.25      0.00
  -16    0    4     -0.28      0.00
  -16    0    2     -0.93      0.00
   16    0    0    -10.33      0.00
  -16    1   15      8.47      0.00
  -16    1   14     -2.65      0.00
  -16    1   13     -4.35      0.00
  -16    1   12      0.91      0.00
  -16    1   11     -2.29      0.00
  -16    1   10     -5.65      0.00
  -16    1    9      4.16      0.00
  -16    1    8     -5.31      0.00
  -16    1    7      4.93      0.00
  -16    1    6     -1.25      0.00
  -16    1    5      1.50      0.00
  -16    1    4      5.43      0.00
  -16    1    3      0.48      0.00
  -16    1    2     -0.46      0.00
  -16    1    1     -2.19      0.00
   16    1    0     -0.03      0.00
   16    1    1      4.94      0.00
  -16    2   15     -5.59      0.00
  -16    2   14     -8.18      0.00
  -16    2   13     -1.03      0.00
  -16    2   12     -0.92      0.00
  -16    2   11     -3.10      0.00
  -16    2   10      3.65      0.00
  -16    2    9     -1.22      0.00
  -16    2    8      5.87      0.00
  -16    2    7     -1.44      0.00
  -16    2    6     -2.25      0.00
  -16    2    5     -1.08      0.00
  -16    2    4      3.11      0.00
  -16    2    3     -5.96      0.00
  -16    2    2      2.41      0.00
  -16    2    1     -6.29      0.00
   16    2    0      1.48      0.00
   16    2    1     -2.34      0.00
  -16    3   14      0.91      0.00
  -16    3   13      2.37      0.00
  -16    3   12      9.16      0.00
  -16    3   11     -1.22      0.00
  -16    3   10      3.51      0.00
  -16    3    9      3.03      0.00
  -16    3    8     -1.23      0.00
  -16    3    7      3.36      0.00
  -16    3    6      1.15      0.00
  -16    3    5      5.67      0.00
  -16    3    4      2.02      0.00
  -16    3    3      0.69      0.00
  -16    3    2     -5.31      0.00
  -16    3    1     -2.70      0.00
   16    3    0     -0.15      0.00
   16    3    1      5.95      0.00
  -16    4   14      3.03      0.00
  -16    4   13      0.80      0.00
  -16    4   12      0.87      0.00
  -16    4   11     -2.81      0.00
  -16    4   10     -0.61      0.00
  -16    4    9     -0.53      0.00
  -16    4    8     -1.08      0.00
  -16    4    7     -1.82      0.00
  -16    4    6     -1.37      0.00
  -16    4    5     -0.97      0.00
  -16    4    4     -1.87      0.00
  -16    4    3     -2.19      0.00
  -16    4    2      4.84      0.00
  -16    4    1      1.69      0.00
   16    4    0     -0.90      0.00
   16    4    1      0.13      0.00
  -16    5   14     -2.53      0.00
  -16    5   13      3.49      0.00
  -16    5   12     -2.41      0.00
  -16    5   11     -1.17      0.00
  -16    5   10     -0.25      0.00
  -16    5    9     -2.40      0.00
  -16    5    8     -0.76      0.00
  -16    5    7      3.69      0.00
  -16    5    6      2.36      0.00
  -16    5    5      1.37      0.00
  -16    5    4      1.92      0.00
  -16    5    3      3.96      0.00
  -16    5    2     -4.35      0.00
  -16    5    1     -6.91      0.00
   16    5    0     -0.19      0.00
   16    5    1      3.52      0.00
  -16    6   13     -4.45      0.00
  -16    6   12      0.88      0.00
  -16    6   11     -0.52      0.00
  -16    6   10      0.11      0.00
  -16    6    9     -1.39      0.00
  -16    6    8     -0.31      0.00
  -16    6    7      1.02      0.00
  -16    6    6     -1.33      0.00
  -16    6    5     -2.45      0.00
  -16    6    4      3.11      0.00
  -16    6    3     -0.07      0.00
  -16    6    2      4.31      0.00
  -16    6    1     -4.81      0.00
   16    6    0     -3.61      0.00
  -16    7   13      0.77      0.00
  -16    7   12     -2.59      0.00
  -16    7   11     -0.39      0.00
  -16    7   10     -2.39      0.00
  -16    7    9      0.27      0.00
  -16    7    8      2.52      0.00
  -16    7    7      3.02      0.00
  -16    7    6      1.36      0.00
  -16    7    5     -4.56      0.00
  -16    7    4      6.14      0.00
  -16    7    3      3.83      0.00
  -16    7    2     -2.24      0.00
  -16    7    1      2.68      0.00
   16    7    0     -5.99      0.00
  -16    8   12      1.85      0.00
  -16    8   11      2.15      0.00
  -16    8   10     -5.10      0.00
  -16    8    9      3.56      0.00
  -16    8    8     -4.74      0.00
  -16    8    7     -0.10      0.00
  -16    8    6     -4.36      0.00
  -16    8    5      0.77      0.00
  -16    8    4      3.60      0.00
  -16    8    3     -2.89      0.00
  -16    8    2      1.50      0.00
  -16    8    1      1.34      0.00
  -16    9   11      3.09      0.00
  -16    9   10     -3.44      0.00
  -16    9    9      1.86      0.00
  -16    9    8      1.91      0.00
  -16    9    7      0.25      0.00
  -16    9    6      0.51      0.00
  -16    9    5      0.95      0.00
  -16    9    4      1.24      0.00
  -16    9    3     -0.90      0.00
  -16    9    2     -0.63      0.00
  -16   10   10      0.21      0.00
  -16   10    9     -1.01      0.00
  -16   10    8     -1.08      0.00
  -16   10    7     -2.19      0.00
  -16   10    6      0.81      0.00
  -16   10    5     -0.10      0.00
  -16   10    4     -3.91      0.00
  -17    0   14      6.46      0.00
  -17    0   12      3.28      0.00
  -17    0   10      6.28      0.00
  -17    0    8     -5.14      0.00
  -17    0    6     -3.24      0.00
  -17    0    4     -6.23      0.00
  -17    0    2      3.40      0.00
   17    0    0     -2.66      0.00
  -17    1   14      8.85      0.00
  -17    1   13      4.98      0.00
  -17    1   12      4.59      0.00
  -17    1   11      2.11      0.00
  -17    1   10      0.67      0.00
  -17    1    9      3.10      0.00
  -17    1    8     -2.39      0.00
  -17    1    7      4.47      0.00
  -17    1    6     -3.56      0.00
  -17    1    5     -2.02      0.00
  -17    1    4     -5.88      0.00
  -17    1    3      1.88      0.00
  -17    1    2     -0.45      0.00
  -17    1    1      7.08      0.00
   17    1    0      2.53      0.00
  -17    2   14     -1.68      0.00
  -17    2   13     -9.81      0.00
  -17    2   12     -1.83      0.00
  -17    2   11      3.15      0.00
  -17    2   10    -10.22      0.00
  -17    2    9      1.12      0.00
  -17    2    8     -9.88      0.00
  -17    2    7     -2.81      0.00
  -17    2    6     -0.52      0.00
  -17    2    5     -3.60      0.00
  -17    2    4     -0.36      0.00
  -17    2    3      4.08      0.00
  -17    2    2      3.41      0.00
  -17    2    1      2.36      0.00
   17    2    0     -5.61      0.00
  -17    3   13      0.30      0.00
  -17    3   12     -0.23      0.00
  -17    3   11      1.58      0.00
  -17    3   10     -0.65      0.00
  -17    3    9     -3.77      0.00
  -17    3    8      4.36      0.00
  -17    3    7      0.08      0.00
  -17    3    6      0.00      0.00
  -17    3    5     -2.74      0.00
  -17    3    4      3.43      0.00
  -17    3    3     -4.68      0.00
  -17    3    2      1.00      0.00
  -17    3    1      0.23      0.00
  -17    4   13     -3.81      0.00
  -17    4   12      3.41      0.00
  -17    4   11     -2.04      0.00
  -17    4   10      0.26      0.00
  -17    4    9      3.16      0.00
  -17    4    8      0.76      0.00
  -17    4    7      0.93      0.00
  -17    4    6     -2.23      0.00
  -17    4    5      0.29      0.00
  -17    4    4     -5.21      0.00
  -17    4    3     -0.72      0.00
  -17    4    2      1.41      0.00
  -17    4    1      1.08      0.00
  -17    5   13      1.02      0.00
  -17    5   12      3.83      0.00
  -17    5   11      0.84      0.00
  -17    5   10     -1.41      0.00
  -17    5    9      2.60      0.00
  -17    5    8      1.07      0.00
  -17    5    7     -4.09      0.00
  -17    5    6     -1.00      0.00
  -17    5    5     -0.38      0.00
  -17    5    4     -1.82      0.00
  -17    5    3     -6.82      0.00
  -17    5    2      2.45      0.00
  -17    5    1      7.14      0.00
  -17    6   12     -1.29      0.00
  -17    6   11     -1.62      0.00
  -17    6   10      0.30      0.00
  -17    6    9     -0.41      0.00
  -17    6    8     -3.24      0.00
  -17    6    7     -1.75      0.00
  -17    6    6      1.44      0.00
  -17    6    5     -0.24      0.00
  -17    6    4    -10.00      0.00
  -17    6    3      0.21      0.00
  -17    6    2     -2.21      0.00
  -17    7   11     -3.01      0.00
  -17    7   10      3.68      0.00
  -17    7    9      3.06      0.00
  -17    7    8      0.39      0.00
  -17    7    7      1.50      0.00
  -17    7    6      3.89      0.00
  -17    7    5      3.31      0.00
  -17    7    4      2.51      0.00
  -17    7    3     -0.51      0.00
  -17    8   10     -1.52      0.00
  -17    8    9     -3.05      0.00
  -17    8    8     -2.09      0.00
  -17    8    7     -2.48      0.00
  -17    8    6      2.59      0.00
  -17    8    5     -5.16      0.00
  -17    8    4     -2.50      0.00
  -17    9    8      0.45      0.00
  -17    9    7      1.90      0.00
  -17    9    6     -1.42      0.00
  -18    0   12     -3.90      0.00
  -18    0   10     -6.45      0.00
  -18    0    8      2.83      0.00
  -18    0    6     11.93      0.00
  -18    0    4      8.35      0.00
  -18    1   12      2.00      0.00
  -18    1   11     -3.14      0.00
  -18    1   10      3.81      0.00
  -18    1    9      6.30      0.00
  -18    1    8     -1.52      0.00
  -18    1    7      1.41      0.00
  -18    1    6     -1.27      0.00
  -18    1    5      4.00      0.00
  -18    1    4      0.98      0.00
  -18    1    3     -6.51      0.00
  -18    1    2     -1.17      0.00
  -18    2   12      2.49      0.00
  -18    2   11     -2.46      0.00
  -18    2   10      6.77      0.00
  -18    2    9      6.70      0.00
  -18    2    8      0.70      0.00
  -18    2    7      5.84      0.00
  -18    2    6     -0.92      0.00
  -18    2    5      1.15      0.00
  -18    2    4     -3.56      0.00
  -18    2    3     -0.46      0.00
  -18    3   12      0.54      0.00
  -18    3   11      2.07      0.00
  -18    3   10     -6.23      0.00
  -18    3    9     -0.25      0.00
  -18    3    8     -6.79      0.00
  -18    3    7     -2.05      0.00
  -18    3    6      2.06      0.00
  -18    3    5      4.89      0.00
  -18    3    4      3.56      0.00
  -18    3    3     -0.33      0.00
  -18    4   11      0.87      0.00
  -18    4   10      2.75      0.00
  -18    4    9     -3.44      0.00
  -18    4    8      0.97      0.00
  -18    4    7      1.62      0.00
  -18    4    6      2.07      0.00
  -18    4    5     -1.11      0.00
  -18    4    4      6.09      0.00
  -18    4    3      2.38      0.00
  -18    5   11     -3.33      0.00
  -18    5   10      0.26      0.00
  -18    5    9     -0.12      0.00
  -18    5    8      1.39      0.00
  -18    5    7      4.64      0.00
  -18    5    6      0.32      0.00
  -18    5    5      5.04      0.00
  -18    5    4      4.39      0.00
  -18    6   10     -2.46      0.00
  -18    6    9     -1.59      0.00
  -18    6    8     -0.51      0.00
  -18    6    7     -3.86      0.00
  -18    6    6     -5.66      0.00
  -18    6    5     -7.74      0.00
  -19    0   10      4.27      0.00
  -19    0    8      0.63      0.00
  -19    0    6     -4.66      0.00
  -19    1    9     -7.71      0.00
  -19    1    8      0.46      0.00
  -19    1    7     -4.02      0.00
  -19    1    6      8.01      0.00
  -19    2    9      6.81      0.00
  -19    2    8     -0.59      0.00
  -19    2    7     -1.81      0.00
    1    0    0    -72.49      0.00
    1    1    0   -127.39      0.00
    0    2    0     67.03      0.00
   -1    1    1   -140.89      0.00
    0    1    1    -14.90      0.00
  -14   12    1      3.13      0.00
  -18    0    2     -2.33      0.00
   16    0    2     -7.00      0.00
   16    1    2      1.86      0.00
  -12   15    2      0.12      0.00
   10   15    2     -0.15      0.00
   13   10    3     -2.74      0.00
    5   18    3     -1.69      0.00
  -15   12    4      3.01      0.00
   12    9    5      0.35      0.00
  -19    2    6     -3.02      0.00
   12    7    6      1.27      0.00
   10   11    6      0.34      0.00
   -7   18    6     -2.19      0.00
    1   18    6     -0.80      0.00
    4   16    7      1.60      0.00
  -19    3    8     -0.51      0.00
    8   11    8     -1.81      0.00
   -8   17    8      1.45      0.00
    9    7    9     -0.35      0.00
    6   12    9     -0.02      0.00
   -5   17    9     -0.92      0.00
   -4   17    9      0.76      0.00
  -19    1   10     -8.85      0.00
    9    3   10     -3.88      0.00
    8    1   11     -0.55      0.00
    6    8   11      0.05      0.00
    4   11   11     -1.64      0.00
    3   12   11     -2.52      0.00
  -18    4   12     -3.27      0.00
    4    9   12      0.08      0.00
  -15   10   12     -0.56      0.00
  -14   11   12     -1.77      0.00
  -13   12   12      0.35      0.00
   -9   14   12     -4.08      0.00
  -18    1   13     -1.15      0.00
    4    6   13      2.78      0.00
  -15    9   13     -1.08      0.00
  -13   11   13     -3.91      0.00
   -9   13   13     -2.00      0.00
  -17    3   14     -1.11      0.00
    3    4   14      2.09      0.00
  -16    6   14     -0.39      0.00
    0    9   14      0.94      0.00
   -1   10   14     -1.27      0.00
   -8   12   14     -1.93      0.00
   -7   12   14     -4.53      0.00
   -6   12   14      3.86      0.00
  -16    3   15      1.99      0.00
    1    4   15     -0.08      0.00
    0    6   15     -0.38      0.00
  -12    9   15      0.77      0.00
  -10   10   15     -4.22      0.00
   -5   10   15      1.28      0.00
   -2    5   16     -0.91      0.00
  -13    6   16      2.39      0.00
   -4    7   16      2.69      0.00
  -10    8   16      1.26      0.00
   -6    8   16      3.56      0.00
  -13    1   17     -2.70      0.00
   -4    2   17     -0.88      0.00
  -10    5   17      4.02      0.00
   -7    5   17     -1.04      0.00
    0    0    0      0.00      0.00
# SQUEEZE RESULTS (Version = 150216)
# Note: Data are Listed for all Voids in the P1 Unit Cell
# i.e. Centre of Gravity, Solvent Accessible Volume,
# Recovered number of Electrons in the Void and
# Details about the Squeezed Material
loop_
  _platon_squeeze_void_nr
  _platon_squeeze_void_average_x
  _platon_squeeze_void_average_y
  _platon_squeeze_void_average_z
  _platon_squeeze_void_volume
  _platon_squeeze_void_count_electrons
  _platon_squeeze_void_content
   1  0.010  0.481 -0.025      1167       349 ' '
# Missing Reflections Below sin(th)/lambda = 0.25
loop_
  _platon_missing_refln_index_h
  _platon_missing_refln_index_k
  _platon_missing_refln_index_l
  _platon_missing_refln_theta
    1    0    0     1.550
    1    1    0     2.053
    0    2    0     2.693
   -1    1    1     2.167
    0    1    1     2.158
_platon_squeeze_void_probe_radius                  1.20
_platon_squeeze_details
)
TITL p1 in P1 New: P21/c
CELL   14.7260   15.1260   13.5397     90.00    116.87     90.00
SPGR P21/c
# Solvent Accessible Volume =      1169
# Electrons Found in S.A.V. =       345
# Note: Atoms in Void as Cxxx and Qxxx all others
C101 0.783 0.839 0.053 !       3.12 eA-3
C102 0.025 0.489-0.003 !       2.33 eA-3
C103 0.499 0.994 0.232 !       2.33 eA-3
C104 0.279 0.299 0.451 !       1.97 eA-3
C105 0.487 0.530 0.353 !       1.93 eA-3
C106 0.550 0.915 0.319 !       1.84 eA-3
C107 0.550 0.571 0.806 !       1.84 eA-3
C108 0.085 0.469 0.110 !       1.68 eA-3
C109 0.545 0.983 0.205 !       1.66 eA-3
C110 0.684 0.769 0.064 !       1.58 eA-3
C111 0.042 0.430 0.912 !       1.54 eA-3
C112 0.958 0.570 0.088 !       1.54 eA-3
C113 0.563 0.014 0.262 !       1.54 eA-3
C114 0.082 0.467 0.049 !       1.53 eA-3
C115 0.280 0.311 0.268 !       1.52 eA-3
C116 0.517 0.564 0.407 !       1.50 eA-3
C117 0.034 0.418 0.947 !       1.50 eA-3
C118 0.100 0.426 0.047 !       1.49 eA-3
C119 0.645 0.771 0.485 !       1.46 eA-3
C120 0.145 0.437 0.092 !       1.45 eA-3
C121 0.095 0.094 0.488 !       1.40 eA-3
C122 0.205 0.295 0.094 !       1.40 eA-3
C123 0.216 0.315 0.160 !       1.38 eA-3
C124 0.784 0.685 0.840 !       1.38 eA-3
C125 0.284 0.312 0.391 !       1.30 eA-3
C126 0.715 0.828 0.174 !       1.29 eA-3
C127 0.058 0.050 0.482 !       1.28 eA-3
C128 0.294 0.230 0.484 !       1.26 eA-3
C129 0.414 0.405 0.215 !       1.26 eA-3
C130 0.638 0.890 0.138 !       1.26 eA-3
C131 0.330 0.346 0.474 !       1.25 eA-3
C132 0.765 0.765 0.483 !       1.25 eA-3
C133 0.754 0.684 0.867 !       1.24 eA-3
Q134 0.247 0.139 0.035 !       1.22 eA-3
C135 0.356 0.281 0.405 !       1.22 eA-3
Q136 0.740 0.705 0.833 !       1.21 eA-3
C137 0.595 0.893 0.127 !       1.19 eA-3
C138 0.599 0.917 0.248 !       1.16 eA-3
C139 0.500 0.500 0.500 !       1.16 eA-3
C140 0.652 0.815 0.112 !       1.15 eA-3
C141 0.611 0.934 0.190 !       1.14 eA-3
C142 0.501 0.597 0.342 !       1.14 eA-3
C143 0.591 0.734 0.418 !       1.14 eA-3
C144 0.401 0.266 0.505 !       1.13 eA-3
C145 0.842 0.859 0.411 !       1.13 eA-3
C146 0.160 0.142 0.507 !       1.12 eA-3
C147 0.607 0.957 0.321 !       1.12 eA-3
C148 0.606 1.000 0.232 !       1.11 eA-3
C149 0.343 0.370 0.419 !       1.11 eA-3
C150 0.669 0.962 0.188 !       1.08 eA-3
C151 0.577 1.000 0.162 !       1.08 eA-3
C152 0.719 0.887 0.137 !       1.08 eA-3
C153 0.771 0.810 0.457 !       1.08 eA-3
C154 0.903 0.827 0.488 !       1.07 eA-3
C155 0.404 0.420 0.437 !       1.04 eA-3
C156 0.625 0.714 0.031 !       1.04 eA-3
C157 0.783 0.873 0.171 !       1.03 eA-3
C158 0.465 0.987 0.032 !       1.03 eA-3
C159 0.530 0.937 0.079 !       1.03 eA-3
C160 0.579 0.875 0.367 !       1.03 eA-3
C161 0.561 0.073 0.165 !       1.02 eA-3
C162 0.361 0.408 0.108 !       1.01 eA-3
C163 0.730 0.799 0.487 !       1.01 eA-3
C164 0.637 0.942 0.278 !       1.01 eA-3
C165 0.224 0.245 0.467 !       1.00 eA-3
Q166 0.077 0.347 0.081 !       0.99 eA-3
Q167 0.298 0.279 0.107 !       0.99 eA-3
Q168 0.681 0.625 0.406 !       0.99 eA-3
C169 0.074 0.434 0.175 !       0.98 eA-3
C170 0.565 0.544 0.372 !       0.97 eA-3
C171 0.459 0.371 0.269 !       0.97 eA-3
C172 0.461 0.032 0.052 !       0.97 eA-3
C173 0.155 0.430 0.010 !       0.96 eA-3
Q174 0.075 0.012 0.041 !       0.96 eA-3
C175 0.299 0.338 0.197 !       0.96 eA-3
C176 0.340 0.437 0.397 !       0.96 eA-3
C177 0.169 0.375 0.177 !       0.96 eA-3
C178 0.757 0.914 0.106 !       0.95 eA-3
Q179 0.691 0.556 0.240 !       0.95 eA-3
C180 0.666 0.011 0.360 !       0.95 eA-3
Q181 0.623 0.237 0.139 !       0.95 eA-3
C182 0.324 0.330-0.002 !       0.94 eA-3
C183 0.625 0.064 0.214 !       0.94 eA-3
C184 0.344 0.346 0.074 !       0.94 eA-3
Q185 0.063 0.501 0.502 !       0.94 eA-3
C186 0.008 0.547 0.127 !       0.92 eA-3
C187 0.175 0.396 0.058 !       0.92 eA-3
C188 0.568 0.988 0.026 !       0.92 eA-3
C189 0.687 0.952 0.265 !       0.92 eA-3
C190 0.687 0.546 0.766 !       0.91 eA-3
C191 0.339 0.364 0.285 !       0.91 eA-3
C192 0.594 0.827 0.390 !       0.91 eA-3
Q193 0.092 0.419 0.267 !       0.91 eA-3
Q194 0.485 0.966 0.394 !       0.90 eA-3
Q195 0.929 0.452 0.485 !       0.90 eA-3
C196 0.526 0.873 0.342 !       0.90 eA-3
Q197 0.455 0.311 0.191 !       0.90 eA-3
Q198 0.920 0.488 0.017 !       0.89 eA-3
C199 0.384 0.359 0.253 !       0.89 eA-3
)
;
_shelx_fab_checksum              93666

_vrf_RINTA01_1                   
;
RESPONSE: We have used long exposure time, low collection temperature
 and best crystal to collect the best crystal data.
;
_vrf_PLAT020_1                   
;
RESPONSE: We have used long exposure time, low collection temperature
 and best crystal to collect the best crystal data.
;
_vrf_PLAT420_1                   
;
RESPONSE: The disorder solvent molecules have been removed with
the SQUEEZE routine of PLATON program, so the hydrogen bonding pair
cannot be determined.
;
####################################################################### 
# 
# This file contains crystal structure data downloaded from the 
# Cambridge Structural Database (CSD) hosted by the Cambridge 
# Crystallographic Data Centre (CCDC).
# 
# Full information about CCDC data access policies and citation 
# guidelines are available at http://www.ccdc.cam.ac.uk/access/V1 
# 
# Audit and citation data items may have been added by the CCDC. 
# Please retain this information to preserve the provenance of 
# this file and to allow appropriate attribution of the data. 
# 
#######################################################################

data_mgapa
_database_code_depnum_ccdc_archive 'CCDC 1838042'
_audit_update_record             
;
2018-04-25 deposited with the CCDC.
2018-07-03 downloaded from the CCDC.
;
_audit_creation_date             2018-04-25
_audit_creation_method           
;
Olex2 1.2-beta
(compiled 2017.03.28 svn.r3405 for OlexSys, GUI svn.r5337)
;
_shelx_SHELXL_version_number     2016/6
_chemical_name_common            ?
_chemical_name_systematic        
;
 ? 
;
_chemical_formula_moiety         'C24 H26 Mg N2 O12'
_chemical_formula_sum            'C24 H26 Mg N2 O12'
_chemical_formula_weight         558.78
_chemical_melting_point          ?
loop_
_atom_type_symbol
_atom_type_description
_atom_type_scat_dispersion_real
_atom_type_scat_dispersion_imag
_atom_type_scat_source
C C 0.0033 0.0016 'International Tables Vol C Tables 4.2.6.8 and 6.1.1.4'
H H 0.0000 0.0000 'International Tables Vol C Tables 4.2.6.8 and 6.1.1.4'
N N 0.0061 0.0033 'International Tables Vol C Tables 4.2.6.8 and 6.1.1.4'
O O 0.0106 0.0060 'International Tables Vol C Tables 4.2.6.8 and 6.1.1.4'
Mg Mg 0.0486 0.0363 'International Tables Vol C Tables 4.2.6.8 and 6.1.1.4'

_shelx_space_group_comment       
;
The symmetry employed for this shelxl refinement is uniquely defined
by the following loop, which should always be used as a source of
symmetry information in preference to the above space-group names.
They are only intended as comments.
;
_space_group_crystal_system      monoclinic
_space_group_IT_number           14
_space_group_name_H-M_alt        'P 1 21/n 1'
_space_group_name_Hall           '-P 2yn'
loop_
_space_group_symop_operation_xyz
'x, y, z'
'-x+1/2, y+1/2, -z+1/2'
'-x, -y, -z'
'x-1/2, -y-1/2, z-1/2'

_cell_length_a                   8.0079(7)
_cell_length_b                   16.8300(15)
_cell_length_c                   19.0430(16)
_cell_angle_alpha                90
_cell_angle_beta                 100.254(2)
_cell_angle_gamma                90
_cell_volume                     2525.5(4)
_cell_formula_units_Z            4
_cell_measurement_reflns_used    9934
_cell_measurement_temperature    295(2)
_cell_measurement_theta_max      25.21
_cell_measurement_theta_min      2.85
_shelx_estimated_absorpt_T_max   0.978
_shelx_estimated_absorpt_T_min   0.971
_exptl_absorpt_coefficient_mu    0.140
_exptl_absorpt_correction_T_max  0.9779
_exptl_absorpt_correction_T_min  0.9711
_exptl_absorpt_correction_type   multi-scan
_exptl_absorpt_process_details   sadabs
_exptl_absorpt_special_details   ?
_exptl_crystal_colour            colorless
_exptl_crystal_density_diffrn    1.470
_exptl_crystal_density_meas      ?
_exptl_crystal_density_method    'not measured'
_exptl_crystal_description       block
_exptl_crystal_F_000             1168
_exptl_crystal_size_max          0.21
_exptl_crystal_size_mid          0.18
_exptl_crystal_size_min          0.16
_exptl_special_details           
;
 ? 
;
_exptl_transmission_factor_max   ?
_exptl_transmission_factor_min   ?
_diffrn_reflns_av_R_equivalents  0.0442
_diffrn_reflns_av_unetI/netI     0.0352
_diffrn_reflns_Laue_measured_fraction_full 0.998
_diffrn_reflns_Laue_measured_fraction_max 0.998
_diffrn_reflns_limit_h_max       9
_diffrn_reflns_limit_h_min       -9
_diffrn_reflns_limit_k_max       20
_diffrn_reflns_limit_k_min       -20
_diffrn_reflns_limit_l_max       22
_diffrn_reflns_limit_l_min       -22
_diffrn_reflns_number            32196
_diffrn_reflns_point_group_measured_fraction_full 0.998
_diffrn_reflns_point_group_measured_fraction_max 0.998
_diffrn_reflns_theta_full        25.242
_diffrn_reflns_theta_max         25.388
_diffrn_reflns_theta_min         2.854
_diffrn_ambient_temperature      295.38
_diffrn_detector_area_resol_mean ?
_diffrn_measured_fraction_theta_full 0.998
_diffrn_measured_fraction_theta_max 0.998
_diffrn_measurement_device_type  'Bruker APEX-II CCD'
_diffrn_measurement_method       '\f and \w scans'
_diffrn_radiation_type           MoK\a
_diffrn_radiation_wavelength     0.71073
_diffrn_source                   ?
_diffrn_standards_number         0
_reflns_Friedel_coverage         0.000
_reflns_Friedel_fraction_full    .
_reflns_Friedel_fraction_max     .
_reflns_number_gt                3518
_reflns_number_total             4634
_reflns_special_details          
;
 Reflections were merged by SHELXL according to the crystal
 class for the calculation of statistics and refinement.
 
 _reflns_Friedel_fraction is defined as the number of unique
 Friedel pairs measured divided by the number that would be
 possible theoretically, ignoring centric projections and
 systematic absences.
;
_reflns_threshold_expression     'I > 2\s(I)'
_computing_cell_refinement       ?
_computing_data_collection       ?
_computing_data_reduction        ?
_computing_molecular_graphics    'Olex2 (Dolomanov et al., 2009)'
_computing_publication_material  'Olex2 (Dolomanov et al., 2009)'
_computing_structure_refinement  'ShelXL (Sheldrick, 2015)'
_computing_structure_solution    'ShelXT (Sheldrick, 2015)'
_refine_diff_density_max         1.207
_refine_diff_density_min         -0.544
_refine_diff_density_rms         0.074
_refine_ls_extinction_coef       .
_refine_ls_extinction_method     none
_refine_ls_goodness_of_fit_ref   1.083
_refine_ls_hydrogen_treatment    constr
_refine_ls_matrix_type           full
_refine_ls_number_parameters     357
_refine_ls_number_reflns         4634
_refine_ls_number_restraints     1
_refine_ls_R_factor_all          0.0953
_refine_ls_R_factor_gt           0.0694
_refine_ls_restrained_S_all      1.083
_refine_ls_shift/su_max          0.000
_refine_ls_shift/su_mean         0.000
_refine_ls_structure_factor_coef Fsqd
_refine_ls_weighting_details     
'w=1/[\s^2^(Fo^2^)+(0.0784P)^2^+5.6262P] where P=(Fo^2^+2Fc^2^)/3'
_refine_ls_weighting_scheme      calc
_refine_ls_wR_factor_gt          0.1722
_refine_ls_wR_factor_ref         0.1886
_refine_special_details          ?
_olex2_refinement_description    
;
1. Fixed Uiso
 At 1.2 times of:
  All C(H) groups, {H12A,H12B} of O12, H7 of O7
 At 1.5 times of:
  All C(H,H,H) groups, {H11A,H11B} of O11, H6 of O6
2. Rigid bond restraints
 O9, C22
 with sigma for 1-2 distances of 0.001 and sigma for 1-3 distances of 0.002
3.a Riding coordinates:
 O7(H7), O11(H11A,H11B), O12(H12A,H12B)
3.b Aromatic/amide H refined with riding coordinates:
 C3(H3), C6(H6A), C7(H7A), C0AA(H0AA), C13(H13), C16(H16), C19(H19), C22(H22)
3.c Idealised Me refined as rotating group:
 C20(H20A,H20B,H20C), C21(H21A,H21B,H21C), C23(H23A,H23B,H23C), C24(H24A,H24B,
 H24C)
3.d Idealised tetrahedral OH refined as rotating group:
 O6(H6)
;
_atom_sites_solution_hydrogens   mixed
_atom_sites_solution_primary     dual
_atom_sites_solution_secondary   ?
loop_
_atom_site_label
_atom_site_type_symbol
_atom_site_fract_x
_atom_site_fract_y
_atom_site_fract_z
_atom_site_U_iso_or_equiv
_atom_site_adp_type
_atom_site_occupancy
_atom_site_site_symmetry_order
_atom_site_calc_flag
_atom_site_refinement_flags_posn
_atom_site_refinement_flags_adp
_atom_site_refinement_flags_occupancy
_atom_site_disorder_assembly
_atom_site_disorder_group
Mg1 Mg 0.31531(15) 0.07287(6) 0.39230(6) 0.0247(3) Uani 1 1 d . . . . .
O1 O 0.4075(3) 0.17718(13) 0.35668(13) 0.0316(6) Uani 1 1 d . . . . .
O2 O 0.2716(4) 0.21999(14) 0.25155(14) 0.0440(8) Uani 1 1 d . . . . .
O3 O 0.2396(3) 0.51240(14) 0.20375(13) 0.0343(6) Uani 1 1 d . . . . .
O4 O 0.3537(4) 0.59286(14) 0.29218(14) 0.0413(7) Uani 1 1 d . . . . .
O5 O 0.9802(4) 0.72067(15) 0.61647(17) 0.0509(8) Uani 1 1 d . . . . .
O6 O 1.1707(4) 0.70015(15) 0.71596(15) 0.0450(8) Uani 1 1 d . . . . .
H6 H 1.177285 0.748775 0.715841 0.067 Uiso 1 1 calc GR . . . .
O7 O 1.2760(3) 0.43500(16) 0.81582(14) 0.0402(7) Uani 1 1 d . . . . .
H7 H 1.383570 0.435307 0.826887 0.048 Uiso 1 1 d R . . . .
O8 O 1.2275(4) 0.33313(15) 0.74026(15) 0.0468(8) Uani 1 1 d . . . . .
O10 O 0.3684(3) 0.12140(15) 0.49503(13) 0.0353(6) Uani 1 1 d . . . . .
O11 O 0.5560(3) 0.02502(16) 0.40710(14) 0.0370(7) Uani 1 1 d . . . . .
H11A H 0.634680 0.055680 0.387116 0.056 Uiso 1 1 d R . . . .
H11B H 0.587560 0.007620 0.445666 0.056 Uiso 1 1 d R . . . .
O12 O 0.0760(3) 0.12112(15) 0.37629(16) 0.0408(7) Uani 1 1 d . . . . .
H12A H 0.078116 0.154365 0.342847 0.049 Uiso 1 1 d R . . . .
H12B H 0.053226 0.149635 0.410197 0.049 Uiso 1 1 d R . . . .
N1 N 0.4113(4) 0.22783(19) 0.56850(17) 0.0366(8) Uani 1 1 d . . . . .
C1 C 0.3637(5) 0.23011(19) 0.31220(18) 0.0268(8) Uani 1 1 d . . . . .
C2 C 0.4196(4) 0.31440(19) 0.33085(18) 0.0238(8) Uani 1 1 d . . . . .
C3 C 0.3530(4) 0.37780(19) 0.28825(18) 0.0241(8) Uani 1 1 d . . . . .
H3 H 0.277906 0.368437 0.245884 0.029 Uiso 1 1 calc R . . . .
C4 C 0.3987(4) 0.45579(19) 0.30890(17) 0.0226(7) Uani 1 1 d . . . . .
C5 C 0.3237(5) 0.52507(19) 0.26402(18) 0.0260(8) Uani 1 1 d . . . . .
C6 C 0.5337(4) 0.3288(2) 0.39402(18) 0.0261(8) Uani 1 1 d . . . . .
H6A H 0.579347 0.286337 0.422341 0.031 Uiso 1 1 calc R . . . .
C7 C 0.5100(4) 0.46928(19) 0.37191(18) 0.0248(8) Uani 1 1 d . . . . .
H7A H 0.538991 0.521123 0.385981 0.030 Uiso 1 1 calc R . . . .
C8 C 0.5796(4) 0.4058(2) 0.41488(18) 0.0241(8) Uani 1 1 d . . . . .
C9 C 0.6980(5) 0.42308(19) 0.47931(19) 0.0269(8) Uani 1 1 d . . . . .
C10 C 0.7960(5) 0.4436(2) 0.53134(19) 0.0282(8) Uani 1 1 d . . . . .
C11 C 0.9119(4) 0.4748(2) 0.59116(18) 0.0259(8) Uani 1 1 d . . . . .
C0AA C 0.9319(4) 0.5565(2) 0.59827(19) 0.0272(8) Uani 1 1 d . . . . .
H0AA H 0.871760 0.589794 0.563800 0.033 Uiso 1 1 calc R . . . .
C13 C 1.0039(5) 0.4253(2) 0.64307(19) 0.0275(8) Uani 1 1 d . . . . .
H13 H 0.993040 0.370446 0.638426 0.033 Uiso 1 1 calc R . . . .
C14 C 1.2127(5) 0.4042(2) 0.7574(2) 0.0301(8) Uani 1 1 d . . . . .
C15 C 1.1121(4) 0.4575(2) 0.70187(18) 0.0259(8) Uani 1 1 d . . . . .
C16 C 1.1284(4) 0.5392(2) 0.70820(18) 0.0255(8) Uani 1 1 d . . . . .
H16 H 1.198813 0.560873 0.747643 0.031 Uiso 1 1 calc R . . . .
C17 C 1.0404(4) 0.5892(2) 0.65609(19) 0.0250(8) Uani 1 1 d . . . . .
C18 C 1.0602(5) 0.6767(2) 0.6609(2) 0.0299(8) Uani 1 1 d . . . . .
C19 C 0.3524(5) 0.1921(2) 0.5073(2) 0.0328(9) Uani 1 1 d . . . . .
H19 H 0.294196 0.223227 0.470540 0.039 Uiso 1 1 calc R . . . .
C20 C 0.3905(7) 0.3128(3) 0.5779(3) 0.0586(13) Uani 1 1 d . . . . .
H20A H 0.316532 0.333951 0.536931 0.088 Uiso 1 1 calc GR . . . .
H20B H 0.499074 0.338408 0.583090 0.088 Uiso 1 1 calc GR . . . .
H20C H 0.342119 0.321980 0.619797 0.088 Uiso 1 1 calc GR . . . .
C21 C 0.5033(7) 0.1832(3) 0.6284(2) 0.0571(13) Uani 1 1 d . . . . .
H21A H 0.514828 0.129012 0.614313 0.086 Uiso 1 1 calc GR . . . .
H21B H 0.442067 0.185040 0.667335 0.086 Uiso 1 1 calc GR . . . .
H21C H 0.613773 0.206142 0.643029 0.086 Uiso 1 1 calc GR . . . .
O9 O 0.2280(4) -0.02572(15) 0.44103(15) 0.0426(7) Uani 1 1 d . U . . .
N2 N 0.0859(4) -0.1424(2) 0.4246(2) 0.0432(9) Uani 1 1 d . . . . .
C22 C 0.1191(7) -0.0698(3) 0.4066(3) 0.0609(14) Uani 1 1 d . U . A 1
H22 H 0.055947 -0.049652 0.364610 0.073 Uiso 1 1 calc R . . A 1
C23 C 0.1747(10) -0.1821(5) 0.4839(4) 0.107(3) Uani 1 1 d . . . B 1
H23A H 0.266318 -0.149262 0.506956 0.160 Uiso 1 1 calc GR . . B 1
H23B H 0.219403 -0.230919 0.468919 0.160 Uiso 1 1 calc GR . . B 1
H23C H 0.099535 -0.193396 0.516664 0.160 Uiso 1 1 calc GR . . B 1
C24 C -0.0350(9) -0.1881(5) 0.3723(4) 0.101(2) Uani 1 1 d . . . C 1
H24A H -0.108931 -0.152106 0.342403 0.152 Uiso 1 1 calc GR . . C 1
H24B H -0.101089 -0.222194 0.397115 0.152 Uiso 1 1 calc GR . . C 1
H24C H 0.026365 -0.219625 0.343487 0.152 Uiso 1 1 calc GR . . C 1

loop_
_atom_site_aniso_label
_atom_site_aniso_U_11
_atom_site_aniso_U_22
_atom_site_aniso_U_33
_atom_site_aniso_U_23
_atom_site_aniso_U_13
_atom_site_aniso_U_12
Mg1 0.0352(7) 0.0120(5) 0.0224(6) -0.0003(4) -0.0069(5) 0.0000(5)
O1 0.0452(15) 0.0120(11) 0.0318(14) 0.0054(10) -0.0086(12) -0.0038(11)
O2 0.070(2) 0.0167(13) 0.0329(15) 0.0025(11) -0.0241(14) -0.0088(13)
O3 0.0518(16) 0.0187(12) 0.0254(14) 0.0045(10) -0.0125(12) -0.0003(11)
O4 0.0658(19) 0.0128(12) 0.0364(15) -0.0002(11) -0.0150(14) 0.0004(12)
O5 0.068(2) 0.0182(14) 0.0554(19) 0.0032(13) -0.0200(16) 0.0025(13)
O6 0.0626(19) 0.0198(13) 0.0436(17) -0.0049(12) -0.0148(14) -0.0079(13)
O7 0.0379(15) 0.0445(16) 0.0313(15) -0.0045(13) -0.0130(12) 0.0121(13)
O8 0.069(2) 0.0206(14) 0.0421(17) 0.0027(12) -0.0141(15) 0.0137(13)
O10 0.0476(16) 0.0235(14) 0.0303(14) -0.0092(11) -0.0051(12) 0.0004(12)
O11 0.0415(16) 0.0361(15) 0.0304(14) 0.0129(12) -0.0020(12) 0.0054(12)
O12 0.0388(16) 0.0244(14) 0.0529(18) -0.0050(12) -0.0089(13) 0.0055(12)
N1 0.0455(19) 0.0324(18) 0.0296(17) -0.0098(14) 0.0003(15) -0.0016(15)
C1 0.036(2) 0.0152(17) 0.0266(19) 0.0003(14) -0.0022(16) -0.0015(15)
C2 0.0322(19) 0.0143(16) 0.0221(17) -0.0008(13) -0.0028(14) -0.0025(14)
C3 0.0322(19) 0.0163(16) 0.0202(17) 0.0007(13) -0.0052(14) -0.0020(14)
C4 0.0293(18) 0.0153(16) 0.0211(17) 0.0026(13) -0.0011(14) -0.0003(14)
C5 0.0344(19) 0.0163(17) 0.0239(18) 0.0032(14) -0.0041(15) -0.0020(14)
C6 0.0313(19) 0.0173(17) 0.0258(18) 0.0045(14) -0.0060(15) -0.0013(14)
C7 0.0328(19) 0.0131(16) 0.0258(18) -0.0012(13) -0.0023(15) -0.0023(14)
C8 0.0291(18) 0.0202(17) 0.0197(17) 0.0009(14) -0.0043(14) -0.0024(14)
C9 0.036(2) 0.0146(16) 0.0267(19) 0.0018(14) -0.0043(16) -0.0029(14)
C10 0.035(2) 0.0181(17) 0.0280(19) 0.0000(15) -0.0045(16) -0.0013(15)
C11 0.0272(18) 0.0231(18) 0.0240(18) -0.0009(14) -0.0046(14) -0.0010(14)
C0AA 0.0305(19) 0.0203(18) 0.0273(19) 0.0029(15) -0.0046(15) 0.0018(15)
C13 0.034(2) 0.0134(16) 0.0309(19) -0.0032(14) -0.0043(16) 0.0007(14)
C14 0.0303(19) 0.0266(19) 0.030(2) 0.0012(15) -0.0045(16) 0.0044(15)
C15 0.0294(19) 0.0211(17) 0.0240(18) -0.0009(14) -0.0036(15) 0.0004(15)
C16 0.0257(18) 0.0227(17) 0.0243(18) -0.0059(14) -0.0056(14) -0.0001(14)
C17 0.0262(18) 0.0197(17) 0.0274(19) -0.0012(14) -0.0002(15) 0.0012(14)
C18 0.034(2) 0.0215(18) 0.033(2) -0.0031(16) 0.0029(17) -0.0017(15)
C19 0.037(2) 0.032(2) 0.0257(19) -0.0045(16) -0.0025(16) 0.0013(17)
C20 0.082(4) 0.037(3) 0.057(3) -0.018(2) 0.012(3) -0.006(2)
C21 0.068(3) 0.065(3) 0.030(2) -0.009(2) -0.013(2) 0.007(3)
O9 0.0541(18) 0.0231(14) 0.0494(18) 0.0071(12) 0.0056(13) -0.0067(11)
N2 0.044(2) 0.0266(18) 0.060(2) 0.0019(16) 0.0105(18) -0.0103(15)
C22 0.064(3) 0.047(3) 0.067(3) -0.004(2) 0.001(2) -0.014(2)
C23 0.117(6) 0.098(5) 0.101(5) 0.051(4) 0.009(5) 0.013(4)
C24 0.085(5) 0.111(6) 0.103(5) -0.010(5) 0.007(4) -0.041(4)

_geom_special_details            
;
 All esds (except the esd in the dihedral angle between two l.s. planes)
 are estimated using the full covariance matrix.  The cell esds are taken
 into account individually in the estimation of esds in distances, angles
 and torsion angles; correlations between esds in cell parameters are only
 used when they are defined by crystal symmetry.  An approximate (isotropic)
 treatment of cell esds is used for estimating esds involving l.s. planes.
;
loop_
_geom_bond_atom_site_label_1
_geom_bond_atom_site_label_2
_geom_bond_distance
_geom_bond_site_symmetry_2
_geom_bond_publ_flag
Mg1 O1 2.065(3) . ?
Mg1 O3 2.071(3) 2_545 ?
Mg1 O10 2.092(3) . ?
Mg1 O11 2.061(3) . ?
Mg1 O12 2.053(3) . ?
Mg1 H12A 2.3956 . ?
Mg1 O9 2.082(3) . ?
O1 C1 1.236(4) . ?
O2 C1 1.266(4) . ?
O3 C5 1.241(4) . ?
O4 C5 1.265(4) . ?
O5 C18 1.217(4) . ?
O6 H6 0.8200 . ?
O6 C18 1.306(4) . ?
O7 H7 0.8500 . ?
O7 C14 1.250(4) . ?
O8 C14 1.251(5) . ?
O10 C19 1.224(4) . ?
O11 H11A 0.9452 . ?
O11 H11B 0.7893 . ?
O12 H12A 0.8500 . ?
O12 H12B 0.8500 . ?
N1 C19 1.322(5) . ?
N1 C20 1.454(5) . ?
N1 C21 1.451(5) . ?
C1 C2 1.511(4) . ?
C2 C3 1.388(5) . ?
C2 C6 1.396(5) . ?
C3 H3 0.9300 . ?
C3 C4 1.400(5) . ?
C4 C5 1.506(4) . ?
C4 C7 1.380(5) . ?
C6 H6A 0.9300 . ?
C6 C8 1.385(5) . ?
C7 H7A 0.9300 . ?
C7 C8 1.400(5) . ?
C8 C9 1.440(5) . ?
C9 C10 1.200(5) . ?
C10 C11 1.435(5) . ?
C11 C0AA 1.388(5) . ?
C11 C13 1.398(5) . ?
C0AA H0AA 0.9300 . ?
C0AA C17 1.389(5) . ?
C13 H13 0.9300 . ?
C13 C15 1.397(5) . ?
C14 C15 1.506(5) . ?
C15 C16 1.384(5) . ?
C16 H16 0.9300 . ?
C16 C17 1.393(5) . ?
C17 C18 1.483(5) . ?
C19 H19 0.9300 . ?
C20 H20A 0.9600 . ?
C20 H20B 0.9600 . ?
C20 H20C 0.9600 . ?
C21 H21A 0.9600 . ?
C21 H21B 0.9600 . ?
C21 H21C 0.9600 . ?
O9 C22 1.240(5) . ?
N2 C22 1.309(6) . ?
N2 C23 1.393(7) . ?
N2 C24 1.475(7) . ?
C22 H22 0.9300 . ?
C23 H23A 0.9600 . ?
C23 H23B 0.9600 . ?
C23 H23C 0.9600 . ?
C24 H24A 0.9600 . ?
C24 H24B 0.9600 . ?
C24 H24C 0.9600 . ?

loop_
_geom_angle_atom_site_label_1
_geom_angle_atom_site_label_2
_geom_angle_atom_site_label_3
_geom_angle
_geom_angle_site_symmetry_1
_geom_angle_site_symmetry_3
_geom_angle_publ_flag
O1 Mg1 O3 99.19(11) . 2_545 ?
O1 Mg1 O10 87.15(11) . . ?
O1 Mg1 H12A 71.9 . . ?
O1 Mg1 O9 172.72(12) . . ?
O3 Mg1 O10 173.43(11) 2_545 . ?
O3 Mg1 H12A 84.6 2_545 . ?
O3 Mg1 O9 88.09(11) 2_545 . ?
O10 Mg1 H12A 99.2 . . ?
O11 Mg1 O1 89.81(11) . . ?
O11 Mg1 O3 88.57(12) . 2_545 ?
O11 Mg1 O10 89.72(11) . . ?
O11 Mg1 H12A 159.1 . . ?
O11 Mg1 O9 90.45(12) . . ?
O12 Mg1 O1 89.65(11) . . ?
O12 Mg1 O3 90.99(12) . 2_545 ?
O12 Mg1 O10 90.77(12) . . ?
O12 Mg1 O11 179.24(13) . . ?
O12 Mg1 H12A 20.2 . . ?
O12 Mg1 O9 90.16(13) . . ?
O9 Mg1 O10 85.58(12) . . ?
O9 Mg1 H12A 109.0 . . ?
C1 O1 Mg1 139.7(2) . . ?
C5 O3 Mg1 136.7(2) . 2 ?
C18 O6 H6 109.5 . . ?
C14 O7 H7 117.1 . . ?
C19 O10 Mg1 123.2(2) . . ?
Mg1 O11 H11A 113.9 . . ?
Mg1 O11 H11B 114.1 . . ?
H11A O11 H11B 116.8 . . ?
Mg1 O12 H12A 103.3 . . ?
Mg1 O12 H12B 115.6 . . ?
H12A O12 H12B 103.5 . . ?
C19 N1 C20 121.7(4) . . ?
C19 N1 C21 120.6(3) . . ?
C21 N1 C20 117.7(4) . . ?
O1 C1 O2 125.2(3) . . ?
O1 C1 C2 118.6(3) . . ?
O2 C1 C2 116.2(3) . . ?
C3 C2 C1 121.2(3) . . ?
C3 C2 C6 119.6(3) . . ?
C6 C2 C1 119.1(3) . . ?
C2 C3 H3 119.9 . . ?
C2 C3 C4 120.2(3) . . ?
C4 C3 H3 119.9 . . ?
C3 C4 C5 120.6(3) . . ?
C7 C4 C3 119.6(3) . . ?
C7 C4 C5 119.8(3) . . ?
O3 C5 O4 125.3(3) . . ?
O3 C5 C4 119.2(3) . . ?
O4 C5 C4 115.5(3) . . ?
C2 C6 H6A 119.7 . . ?
C8 C6 C2 120.6(3) . . ?
C8 C6 H6A 119.7 . . ?
C4 C7 H7A 119.6 . . ?
C4 C7 C8 120.7(3) . . ?
C8 C7 H7A 119.6 . . ?
C6 C8 C7 119.3(3) . . ?
C6 C8 C9 122.3(3) . . ?
C7 C8 C9 118.5(3) . . ?
C10 C9 C8 174.9(4) . . ?
C9 C10 C11 175.2(4) . . ?
C0AA C11 C10 119.1(3) . . ?
C0AA C11 C13 119.0(3) . . ?
C13 C11 C10 121.9(3) . . ?
C11 C0AA H0AA 119.5 . . ?
C11 C0AA C17 121.0(3) . . ?
C17 C0AA H0AA 119.5 . . ?
C11 C13 H13 119.7 . . ?
C15 C13 C11 120.6(3) . . ?
C15 C13 H13 119.7 . . ?
O7 C14 O8 125.9(3) . . ?
O7 C14 C15 117.3(3) . . ?
O8 C14 C15 116.8(3) . . ?
C13 C15 C14 120.6(3) . . ?
C16 C15 C13 119.4(3) . . ?
C16 C15 C14 120.0(3) . . ?
C15 C16 H16 119.7 . . ?
C15 C16 C17 120.7(3) . . ?
C17 C16 H16 119.7 . . ?
C0AA C17 C16 119.4(3) . . ?
C0AA C17 C18 119.2(3) . . ?
C16 C17 C18 121.4(3) . . ?
O5 C18 O6 124.9(3) . . ?
O5 C18 C17 121.5(3) . . ?
O6 C18 C17 113.5(3) . . ?
O10 C19 N1 125.3(4) . . ?
O10 C19 H19 117.4 . . ?
N1 C19 H19 117.4 . . ?
N1 C20 H20A 109.5 . . ?
N1 C20 H20B 109.5 . . ?
N1 C20 H20C 109.5 . . ?
H20A C20 H20B 109.5 . . ?
H20A C20 H20C 109.5 . . ?
H20B C20 H20C 109.5 . . ?
N1 C21 H21A 109.5 . . ?
N1 C21 H21B 109.5 . . ?
N1 C21 H21C 109.5 . . ?
H21A C21 H21B 109.5 . . ?
H21A C21 H21C 109.5 . . ?
H21B C21 H21C 109.5 . . ?
C22 O9 Mg1 120.1(3) . . ?
C22 N2 C23 124.2(5) . . ?
C22 N2 C24 116.7(5) . . ?
C23 N2 C24 118.4(5) . . ?
O9 C22 N2 125.2(5) . . ?
O9 C22 H22 117.4 . . ?
N2 C22 H22 117.4 . . ?
N2 C23 H23A 109.5 . . ?
N2 C23 H23B 109.5 . . ?
N2 C23 H23C 109.5 . . ?
H23A C23 H23B 109.5 . . ?
H23A C23 H23C 109.5 . . ?
H23B C23 H23C 109.5 . . ?
N2 C24 H24A 109.5 . . ?
N2 C24 H24B 109.5 . . ?
N2 C24 H24C 109.5 . . ?
H24A C24 H24B 109.5 . . ?
H24A C24 H24C 109.5 . . ?
H24B C24 H24C 109.5 . . ?

loop_
_geom_torsion_atom_site_label_1
_geom_torsion_atom_site_label_2
_geom_torsion_atom_site_label_3
_geom_torsion_atom_site_label_4
_geom_torsion
_geom_torsion_site_symmetry_1
_geom_torsion_site_symmetry_2
_geom_torsion_site_symmetry_3
_geom_torsion_site_symmetry_4
_geom_torsion_publ_flag
Mg1 O1 C1 O2 -33.9(6) . . . . ?
Mg1 O1 C1 C2 144.8(3) . . . . ?
Mg1 O3 C5 O4 28.1(6) 2 . . . ?
Mg1 O3 C5 C4 -151.7(3) 2 . . . ?
Mg1 O10 C19 N1 -167.6(3) . . . . ?
Mg1 O9 C22 N2 161.8(4) . . . . ?
O1 C1 C2 C3 -169.7(4) . . . . ?
O1 C1 C2 C6 6.9(5) . . . . ?
O2 C1 C2 C3 9.1(5) . . . . ?
O2 C1 C2 C6 -174.2(3) . . . . ?
O7 C14 C15 C13 -164.1(4) . . . . ?
O7 C14 C15 C16 16.9(6) . . . . ?
O8 C14 C15 C13 17.0(6) . . . . ?
O8 C14 C15 C16 -162.0(4) . . . . ?
C1 C2 C3 C4 176.0(3) . . . . ?
C1 C2 C6 C8 -176.0(3) . . . . ?
C2 C3 C4 C5 -178.4(3) . . . . ?
C2 C3 C4 C7 -0.2(5) . . . . ?
C2 C6 C8 C7 0.1(6) . . . . ?
C2 C6 C8 C9 -179.4(3) . . . . ?
C3 C2 C6 C8 0.7(6) . . . . ?
C3 C4 C5 O3 -10.0(5) . . . . ?
C3 C4 C5 O4 170.2(3) . . . . ?
C3 C4 C7 C8 0.9(5) . . . . ?
C4 C7 C8 C6 -0.9(6) . . . . ?
C4 C7 C8 C9 178.6(3) . . . . ?
C5 C4 C7 C8 179.2(3) . . . . ?
C6 C2 C3 C4 -0.7(5) . . . . ?
C7 C4 C5 O3 171.7(3) . . . . ?
C7 C4 C5 O4 -8.0(5) . . . . ?
C10 C11 C0AA C17 178.8(3) . . . . ?
C10 C11 C13 C15 -178.1(4) . . . . ?
C11 C0AA C17 C16 -1.0(6) . . . . ?
C11 C0AA C17 C18 179.0(4) . . . . ?
C11 C13 C15 C14 -179.3(3) . . . . ?
C11 C13 C15 C16 -0.4(6) . . . . ?
C0AA C11 C13 C15 1.1(6) . . . . ?
C0AA C17 C18 O5 2.0(6) . . . . ?
C0AA C17 C18 O6 -177.3(3) . . . . ?
C13 C11 C0AA C17 -0.4(6) . . . . ?
C13 C15 C16 C17 -1.1(6) . . . . ?
C14 C15 C16 C17 177.9(3) . . . . ?
C15 C16 C17 C0AA 1.7(6) . . . . ?
C15 C16 C17 C18 -178.2(4) . . . . ?
C16 C17 C18 O5 -178.1(4) . . . . ?
C16 C17 C18 O6 2.6(5) . . . . ?
C20 N1 C19 O10 178.3(4) . . . . ?
C21 N1 C19 O10 -0.1(7) . . . . ?
C23 N2 C22 O9 -3.2(9) . . . . ?
C24 N2 C22 O9 -173.3(6) . . . . ?

_shelx_res_file                  
;
TITL mgapa_a.res in P2(1)/n
    mgapa.res
    created by SHELXL-2016/6 at 22:38:35 on 25-Apr-2018
rem SIMU 0.02 0.04 2 C22 N2 N2 C23 N2 C24
CELL 0.71073 8.0079 16.83 19.043 90 100.254 90
ZERR 4 0.0007 0.0015 0.0016 0 0.002 0
LATT 1
SYMM 0.5-X,0.5+Y,0.5-Z
SFAC C H N O Mg
UNIT 96 104 8 48 4
DELU 0.001 0.002 O9 C22

L.S. 10
PLAN  2
SIZE 0.21 0.18 0.16
TEMP 22.23
BOND $H
conf
fmap 2
acta
REM <olex2.extras>
REM <HklSrc "%.\\Mgapa.hkl">
REM </olex2.extras>

WGHT    0.078400    5.626200
FVAR       0.54913
MG1   5    0.315309    0.072871    0.392303    11.00000    0.03522    0.01200 =
         0.02239   -0.00029   -0.00695    0.00002
O1    4    0.407541    0.177185    0.356680    11.00000    0.04519    0.01198 =
         0.03180    0.00540   -0.00862   -0.00379
O2    4    0.271623    0.219985    0.251546    11.00000    0.07024    0.01674 =
         0.03285    0.00252   -0.02408   -0.00885
O3    4    0.239608    0.512401    0.203750    11.00000    0.05175    0.01871 =
         0.02543    0.00451   -0.01255   -0.00029
O4    4    0.353748    0.592857    0.292182    11.00000    0.06580    0.01278 =
         0.03640   -0.00018   -0.01504    0.00043
O5    4    0.980164    0.720670    0.616467    11.00000    0.06763    0.01819 =
         0.05538    0.00320   -0.01997    0.00246
O6    4    1.170730    0.700155    0.715963    11.00000    0.06264    0.01978 =
         0.04365   -0.00494   -0.01481   -0.00794
AFIX 147
H6    2    1.177285    0.748775    0.715841    11.00000   -1.50000
AFIX   0
O7    4    1.275950    0.434997    0.815817    11.00000    0.03788    0.04449 =
         0.03129   -0.00447   -0.01302    0.01209
AFIX   3
H7    2    1.383570    0.435307    0.826887    11.00000   -1.20000
AFIX   0
O8    4    1.227525    0.333131    0.740259    11.00000    0.06887    0.02065 =
         0.04212    0.00270   -0.01408    0.01368
O10   4    0.368427    0.121396    0.495029    11.00000    0.04761    0.02350 =
         0.03031   -0.00916   -0.00513    0.00043
O11   4    0.555990    0.025020    0.407096    11.00000    0.04151    0.03606 =
         0.03036    0.01289   -0.00199    0.00539
AFIX   3
H11A  2    0.634680    0.055680    0.387116    11.00000   -1.50000
H11B  2    0.587560    0.007620    0.445666    11.00000   -1.50000
AFIX   0
O12   4    0.076036    0.121125    0.376287    11.00000    0.03885    0.02439 =
         0.05287   -0.00495   -0.00889    0.00546
AFIX   3
H12A  2    0.078116    0.154365    0.342847    11.00000   -1.20000
H12B  2    0.053226    0.149635    0.410197    11.00000   -1.20000
AFIX   0
N1    3    0.411321    0.227832    0.568498    11.00000    0.04547    0.03239 =
         0.02962   -0.00981    0.00026   -0.00161
C1    1    0.363680    0.230115    0.312200    11.00000    0.03579    0.01521 =
         0.02657    0.00028   -0.00218   -0.00155
C2    1    0.419646    0.314405    0.330846    11.00000    0.03219    0.01435 =
         0.02214   -0.00082   -0.00279   -0.00251
C3    1    0.353048    0.377796    0.288248    11.00000    0.03225    0.01626 =
         0.02017    0.00069   -0.00523   -0.00197
AFIX  43
H3    2    0.277906    0.368437    0.245884    11.00000   -1.20000
AFIX   0
C4    1    0.398706    0.455789    0.308898    11.00000    0.02933    0.01535 =
         0.02106    0.00263   -0.00108   -0.00028
C5    1    0.323658    0.525066    0.264023    11.00000    0.03435    0.01627 =
         0.02391    0.00320   -0.00406   -0.00199
C6    1    0.533732    0.328798    0.394017    11.00000    0.03128    0.01728 =
         0.02580    0.00447   -0.00598   -0.00130
AFIX  43
H6A   2    0.579347    0.286337    0.422341    11.00000   -1.20000
AFIX   0
C7    1    0.509952    0.469284    0.371906    11.00000    0.03282    0.01315 =
         0.02581   -0.00116   -0.00228   -0.00226
AFIX  43
H7A   2    0.538991    0.521123    0.385981    11.00000   -1.20000
AFIX   0
C8    1    0.579580    0.405774    0.414877    11.00000    0.02915    0.02015 =
         0.01975    0.00092   -0.00427   -0.00243
C9    1    0.697962    0.423082    0.479309    11.00000    0.03581    0.01464 =
         0.02668    0.00185   -0.00432   -0.00287
C10   1    0.796023    0.443589    0.531337    11.00000    0.03465    0.01810 =
         0.02803   -0.00004   -0.00446   -0.00132
C11   1    0.911941    0.474801    0.591163    11.00000    0.02725    0.02308 =
         0.02397   -0.00094   -0.00459   -0.00104
C0AA  1    0.931909    0.556466    0.598268    11.00000    0.03045    0.02033 =
         0.02730    0.00285   -0.00457    0.00184
AFIX  43
H0AA  2    0.871760    0.589794    0.563800    11.00000   -1.20000
AFIX   0
C13   1    1.003938    0.425298    0.643072    11.00000    0.03443    0.01338 =
         0.03086   -0.00324   -0.00425    0.00067
AFIX  43
H13   2    0.993040    0.370446    0.638426    11.00000   -1.20000
AFIX   0
C14   1    1.212688    0.404175    0.757396    11.00000    0.03028    0.02662 =
         0.02970    0.00123   -0.00450    0.00445
C15   1    1.112106    0.457501    0.701865    11.00000    0.02944    0.02107 =
         0.02399   -0.00090   -0.00359    0.00040
C16   1    1.128397    0.539162    0.708199    11.00000    0.02571    0.02275 =
         0.02433   -0.00587   -0.00562   -0.00007
AFIX  43
H16   2    1.198813    0.560873    0.747643    11.00000   -1.20000
AFIX   0
C17   1    1.040388    0.589201    0.656087    11.00000    0.02622    0.01972 =
         0.02737   -0.00120   -0.00020    0.00118
C18   1    1.060188    0.676740    0.660945    11.00000    0.03408    0.02151 =
         0.03292   -0.00306    0.00289   -0.00167
C19   1    0.352448    0.192114    0.507271    11.00000    0.03746    0.03232 =
         0.02570   -0.00452   -0.00246    0.00125
AFIX  43
H19   2    0.294196    0.223227    0.470540    11.00000   -1.20000
AFIX   0
C20   1    0.390493    0.312752    0.577875    11.00000    0.08159    0.03663 =
         0.05720   -0.01839    0.01169   -0.00582
AFIX 137
H20A  2    0.316532    0.333951    0.536931    11.00000   -1.50000
H20B  2    0.499074    0.338408    0.583090    11.00000   -1.50000
H20C  2    0.342119    0.321980    0.619797    11.00000   -1.50000
AFIX   0
C21   1    0.503280    0.183232    0.628360    11.00000    0.06800    0.06499 =
         0.03035   -0.00880   -0.01273    0.00691
AFIX 137
H21A  2    0.514828    0.129012    0.614313    11.00000   -1.50000
H21B  2    0.442067    0.185040    0.667335    11.00000   -1.50000
H21C  2    0.613773    0.206142    0.643029    11.00000   -1.50000
AFIX   0
O9    4    0.227956   -0.025719    0.441032    11.00000    0.05411    0.02309 =
         0.04942    0.00707    0.00562   -0.00666
N2    3    0.085853   -0.142386    0.424588    11.00000    0.04380    0.02665 =
         0.05961    0.00192    0.01050   -0.01035
PART 1
C22   1    0.119052   -0.069775    0.406575    11.00000    0.06371    0.04737 =
         0.06750   -0.00350    0.00072   -0.01422
AFIX  43
H22   2    0.055947   -0.049652    0.364610    11.00000   -1.20000
AFIX   0
C23   1    0.174685   -0.182077    0.483894    11.00000    0.11690    0.09787 =
         0.10100    0.05051    0.00885    0.01270
AFIX 137
H23A  2    0.266318   -0.149262    0.506956    11.00000   -1.50000
H23B  2    0.219403   -0.230919    0.468919    11.00000   -1.50000
H23C  2    0.099535   -0.193396    0.516664    11.00000   -1.50000
AFIX   0
C24   1   -0.034995   -0.188063    0.372339    11.00000    0.08518    0.11098 =
         0.10347   -0.00987    0.00680   -0.04092
AFIX 137
H24A  2   -0.108931   -0.152106    0.342403    11.00000   -1.50000
H24B  2   -0.101089   -0.222194    0.397115    11.00000   -1.50000
H24C  2    0.026365   -0.219625    0.343487    11.00000   -1.50000
AFIX   0
HKLF 4


REM  mgapa_a.res in P2(1)/n
REM R1 =  0.0694 for    3518 Fo > 4sig(Fo)  and  0.0953 for all    4634 data
REM    357 parameters refined using      1 restraints

END

WGHT      0.0785      5.6212

REM Highest difference peak  1.207,  deepest hole -0.544,  1-sigma level  0.074
Q1    1   0.2059 -0.0910  0.4617  11.00000  0.05    1.21
Q2    1  -0.0531 -0.1069  0.3782  11.00000  0.05    0.74
;
_shelx_res_checksum              72839
_olex2_submission_special_instructions 'No special instructions were received'
####################################################################### 
# 
# This file contains crystal structure data downloaded from the 
# Cambridge Structural Database (CSD) hosted by the Cambridge 
# Crystallographic Data Centre (CCDC).
# 
# Full information about CCDC data access policies and citation 
# guidelines are available at http://www.ccdc.cam.ac.uk/access/V1 
# 
# Audit and citation data items may have been added by the CCDC. 
# Please retain this information to preserve the provenance of 
# this file and to allow appropriate attribution of the data. 
# 
#######################################################################

data_Mg-110
_database_code_depnum_ccdc_archive 'CCDC 1573138'
_audit_update_record             
;
2018-06-20 deposited with the CCDC.
2018-07-03 downloaded from the CCDC.
;
_audit_creation_date             2018-06-20
_audit_creation_method           
;
Olex2 1.2
(compiled 2018.05.29 svn.r3508 for OlexSys, GUI svn.r5506)
;
_shelx_SHELXL_version_number     2014/7
_chemical_name_common            Mg-110
_chemical_name_systematic        ?
_chemical_formula_moiety         '0.5(C36 H32 Mg4 O26)'
_chemical_formula_sum            'C18 H16 Mg2 O13'
_chemical_formula_weight         488.93
_chemical_melting_point          ?
loop_
_atom_type_symbol
_atom_type_description
_atom_type_scat_dispersion_real
_atom_type_scat_dispersion_imag
_atom_type_scat_source
C C 0.0033 0.0016 'International Tables Vol C Tables 4.2.6.8 and 6.1.1.4'
H H 0.0000 0.0000 'International Tables Vol C Tables 4.2.6.8 and 6.1.1.4'
Mg Mg 0.0486 0.0363 'International Tables Vol C Tables 4.2.6.8 and 6.1.1.4'
O O 0.0106 0.0060 'International Tables Vol C Tables 4.2.6.8 and 6.1.1.4'

_shelx_space_group_comment       
;
The symmetry employed for this shelxl refinement is uniquely defined
by the following loop, which should always be used as a source of
symmetry information in preference to the above space-group names.
They are only intended as comments.
;
_space_group_crystal_system      monoclinic
_space_group_IT_number           15
_space_group_name_H-M_alt        'C 1 2/c 1'
_space_group_name_Hall           '-C 2yc'
loop_
_space_group_symop_operation_xyz
'x, y, z'
'-x, y, -z+1/2'
'x+1/2, y+1/2, z'
'-x+1/2, y+1/2, -z+1/2'
'-x, -y, -z'
'x, -y, z-1/2'
'-x+1/2, -y+1/2, -z'
'x+1/2, -y+1/2, z-1/2'

_cell_length_a                   16.8934(15)
_cell_length_b                   14.1990(13)
_cell_length_c                   12.0673(11)
_cell_angle_alpha                90
_cell_angle_beta                 115.993(2)
_cell_angle_gamma                90
_cell_volume                     2601.8(4)
_cell_formula_units_Z            4
_cell_measurement_reflns_used    5538
_cell_measurement_temperature    295(2)
_cell_measurement_theta_max      27.17
_cell_measurement_theta_min      3.10
_shelx_estimated_absorpt_T_max   ?
_shelx_estimated_absorpt_T_min   ?
_exptl_absorpt_coefficient_mu    0.149
_exptl_absorpt_correction_T_max  ?
_exptl_absorpt_correction_T_min  ?
_exptl_absorpt_correction_type   none
_exptl_absorpt_process_details   ?
_exptl_absorpt_special_details   ?
_exptl_crystal_colour            Colorless
_exptl_crystal_density_diffrn    1.248
_exptl_crystal_density_meas      .
_exptl_crystal_density_method    ?
_exptl_crystal_description       Block
_exptl_crystal_F_000             1008
_exptl_crystal_size_max          0.15
_exptl_crystal_size_mid          0.15
_exptl_crystal_size_min          0.12
_exptl_transmission_factor_max   ?
_exptl_transmission_factor_min   ?
_diffrn_reflns_av_R_equivalents  0.0555
_diffrn_reflns_av_unetI/netI     0.0491
_diffrn_reflns_Laue_measured_fraction_full 0.997
_diffrn_reflns_Laue_measured_fraction_max 0.995
_diffrn_reflns_limit_h_max       21
_diffrn_reflns_limit_h_min       -21
_diffrn_reflns_limit_k_max       18
_diffrn_reflns_limit_k_min       -18
_diffrn_reflns_limit_l_max       15
_diffrn_reflns_limit_l_min       -15
_diffrn_reflns_number            17548
_diffrn_reflns_point_group_measured_fraction_full 0.997
_diffrn_reflns_point_group_measured_fraction_max 0.995
_diffrn_reflns_theta_full        25.242
_diffrn_reflns_theta_max         27.602
_diffrn_reflns_theta_min         3.097
_diffrn_ambient_temperature      295.15
_diffrn_detector_area_resol_mean ?
_diffrn_measured_fraction_theta_full 0.997
_diffrn_measured_fraction_theta_max 0.995
_diffrn_measurement_device_type  'CCD area detector'
_diffrn_measurement_method       'phi and omega scans'
_diffrn_radiation_monochromator  graphite
_diffrn_radiation_type           MoK\a
_diffrn_radiation_wavelength     0.71073
_diffrn_source                   ?
_reflns_Friedel_coverage         0.000
_reflns_Friedel_fraction_full    .
_reflns_Friedel_fraction_max     .
_reflns_number_gt                2140
_reflns_number_total             3022
_reflns_special_details          
;
 Reflections were merged by SHELXL according to the crystal
 class for the calculation of statistics and refinement.
 
 Structure factors included contributions from the .fab file.
 
 _reflns_Friedel_fraction is defined as the number of unique
 Friedel pairs measured divided by the number that would be
 possible theoretically, ignoring centric projections and
 systematic absences.
;
_reflns_threshold_expression     'I > 2\s(I)'
_computing_cell_refinement       ?
_computing_data_collection       ?
_computing_data_reduction        ?
_computing_molecular_graphics    'Olex2 (Dolomanov et al., 2009)'
_computing_publication_material  'Olex2 (Dolomanov et al., 2009)'
_computing_structure_refinement  'ShelXL (Sheldrick, 2015)'
_computing_structure_solution    ?
_refine_diff_density_max         0.464
_refine_diff_density_min         -0.417
_refine_diff_density_rms         0.064
_refine_ls_extinction_coef       .
_refine_ls_extinction_method     none
_refine_ls_goodness_of_fit_ref   1.038
_refine_ls_hydrogen_treatment    mixed
_refine_ls_matrix_type           full
_refine_ls_number_parameters     153
_refine_ls_number_reflns         3022
_refine_ls_number_restraints     3
_refine_ls_R_factor_all          0.0857
_refine_ls_R_factor_gt           0.0562
_refine_ls_restrained_S_all      1.037
_refine_ls_shift/su_max          0.000
_refine_ls_shift/su_mean         0.000
_refine_ls_structure_factor_coef Fsqd
_refine_ls_weighting_details     
'w=1/[\s^2^(Fo^2^)+(0.0725P)^2^+4.0126P] where P=(Fo^2^+2Fc^2^)/3'
_refine_ls_weighting_scheme      calc
_refine_ls_wR_factor_gt          0.1408
_refine_ls_wR_factor_ref         0.1542
_refine_special_details          ?
_olex2_refinement_description    
;
1. Fixed Uiso
 At 1.2 times of:
  All C(H) groups
 At 1.5 times of:
  All O(H,H) groups
2. Restrained distances
 O5-H5
 0.85 with sigma of 0.01
 H5-H5_$1
 1.349 with sigma of 0.01
 Mg1-H5 \\sim Mg1_$1-H5
 with sigma of 0.02
3.a Riding coordinates:
 O6(H6A,H6B), O7(H7A,H7B)
3.b Aromatic/amide H refined with riding coordinates:
 C3(H3), C5(H5A), C7(H7)
;
_atom_sites_solution_hydrogens   mixed
_atom_sites_solution_primary     ?
_atom_sites_solution_secondary   ?
loop_
_atom_site_label
_atom_site_type_symbol
_atom_site_fract_x
_atom_site_fract_y
_atom_site_fract_z
_atom_site_U_iso_or_equiv
_atom_site_adp_type
_atom_site_occupancy
_atom_site_site_symmetry_order
_atom_site_calc_flag
_atom_site_refinement_flags_posn
_atom_site_refinement_flags_adp
_atom_site_refinement_flags_occupancy
_atom_site_disorder_assembly
_atom_site_disorder_group
Mg1 Mg 0.40779(5) 0.81291(5) 0.60262(7) 0.0213(2) Uani 1 1 d D . . . .
O1 O 0.51026(12) 0.73384(14) 0.62453(17) 0.0394(5) Uani 1 1 d . . . . .
O2 O 0.63106(12) 0.71525(13) 0.79918(16) 0.0344(5) Uani 1 1 d . . . . .
O3 O 0.81221(11) 0.39884(14) 0.60219(18) 0.0418(5) Uani 1 1 d . . . . .
O4 O 0.86455(12) 0.49338(16) 0.76403(19) 0.0498(6) Uani 1 1 d . . . . .
O5 O 0.5000 0.90044(16) 0.7500 0.0239(5) Uani 1 2 d DS T P . .
O6 O 0.43216(17) 0.90165(19) 0.4824(2) 0.0655(7) Uani 1 1 d . . . . .
H6A H 0.4873 0.9045 0.5044 0.098 Uiso 1 1 d R . . . .
H6B H 0.4178 0.9576 0.4913 0.098 Uiso 1 1 d R . . . .
O7 O 0.31820(12) 0.74562(14) 0.44355(16) 0.0385(5) Uani 1 1 d . . . . .
H7A H 0.3400 0.6937 0.4341 0.058 Uiso 1 1 d R . . . .
H7B H 0.3111 0.7781 0.3802 0.058 Uiso 1 1 d R . . . .
C1 C 0.58231(16) 0.69615(18) 0.6888(2) 0.0269(5) Uani 1 1 d . . . . .
C2 C 0.61198(15) 0.62345(17) 0.6236(2) 0.0238(5) Uani 1 1 d . . . . .
C3 C 0.69249(15) 0.57763(17) 0.6791(2) 0.0240(5) Uani 1 1 d . . . . .
H3 H 0.7304 0.5896 0.7613 0.029 Uiso 1 1 calc R . . . .
C4 C 0.71663(15) 0.51369(17) 0.6118(2) 0.0256(5) Uani 1 1 d . . . . .
C5 C 0.66010(16) 0.49634(17) 0.4893(2) 0.0276(5) Uani 1 1 d . . . . .
H5A H 0.6761 0.4532 0.4446 0.033 Uiso 1 1 calc R . . . .
C6 C 0.57973(16) 0.54273(18) 0.4324(2) 0.0265(5) Uani 1 1 d . . . . .
C7 C 0.55615(15) 0.60563(18) 0.5012(2) 0.0273(5) Uani 1 1 d . . . . .
H7 H 0.5020 0.6362 0.4644 0.033 Uiso 1 1 calc R . . . .
C8 C 0.80467(16) 0.46549(18) 0.6652(2) 0.0298(6) Uani 1 1 d . . . . .
C9 C 0.52353(16) 0.53197(19) 0.3033(2) 0.0297(6) Uani 1 1 d . . . . .
H5 H 0.5283(7) 0.9361(11) 0.7242(11) 0.036 Uiso 1 1 d DR . . . .

loop_
_atom_site_aniso_label
_atom_site_aniso_U_11
_atom_site_aniso_U_22
_atom_site_aniso_U_33
_atom_site_aniso_U_23
_atom_site_aniso_U_13
_atom_site_aniso_U_12
Mg1 0.0165(4) 0.0237(4) 0.0210(4) -0.0002(3) 0.0058(3) 0.0027(3)
O1 0.0307(10) 0.0481(12) 0.0356(11) -0.0027(9) 0.0111(8) 0.0211(9)
O2 0.0309(10) 0.0429(11) 0.0270(10) -0.0116(8) 0.0106(8) 0.0047(8)
O3 0.0215(9) 0.0382(11) 0.0516(12) -0.0201(9) 0.0032(8) 0.0101(8)
O4 0.0257(10) 0.0584(14) 0.0428(12) -0.0226(10) -0.0057(9) 0.0159(9)
O5 0.0182(11) 0.0231(12) 0.0263(12) 0.000 0.0059(9) 0.000
O6 0.0670(16) 0.0723(17) 0.0450(14) 0.0190(12) 0.0133(12) -0.0213(13)
O7 0.0392(11) 0.0432(12) 0.0271(10) -0.0056(8) 0.0091(8) -0.0009(9)
C1 0.0266(13) 0.0296(13) 0.0281(13) -0.0020(10) 0.0154(11) 0.0028(10)
C2 0.0211(12) 0.0262(12) 0.0244(12) -0.0009(9) 0.0102(10) 0.0039(9)
C3 0.0216(12) 0.0274(13) 0.0188(11) -0.0031(9) 0.0049(9) 0.0022(9)
C4 0.0210(12) 0.0268(13) 0.0250(13) -0.0009(10) 0.0063(10) 0.0053(9)
C5 0.0269(13) 0.0300(13) 0.0247(12) -0.0056(10) 0.0103(10) 0.0045(10)
C6 0.0232(12) 0.0322(14) 0.0187(12) 0.0005(10) 0.0041(10) 0.0021(10)
C7 0.0201(12) 0.0321(14) 0.0237(12) 0.0019(10) 0.0040(9) 0.0067(10)
C8 0.0224(12) 0.0302(14) 0.0304(14) -0.0045(10) 0.0057(10) 0.0056(10)
C9 0.0262(13) 0.0356(14) 0.0236(12) 0.0006(10) 0.0075(10) 0.0013(10)

_geom_special_details            
;
 All esds (except the esd in the dihedral angle between two l.s. planes)
 are estimated using the full covariance matrix.  The cell esds are taken
 into account individually in the estimation of esds in distances, angles
 and torsion angles; correlations between esds in cell parameters are only
 used when they are defined by crystal symmetry.  An approximate (isotropic)
 treatment of cell esds is used for estimating esds involving l.s. planes.
;
loop_
_geom_bond_atom_site_label_1
_geom_bond_atom_site_label_2
_geom_bond_distance
_geom_bond_site_symmetry_2
_geom_bond_publ_flag
Mg1 Mg1 3.5558(15) 2_656 ?
Mg1 O1 1.9813(19) . ?
Mg1 O2 2.1071(19) 2_656 ?
Mg1 O3 2.0221(18) 3_455 ?
Mg1 O5 2.1693(15) . ?
Mg1 O6 2.094(2) . ?
Mg1 O7 2.0837(19) . ?
O1 C1 1.242(3) . ?
O2 Mg1 2.1071(19) 2_656 ?
O2 C1 1.251(3) . ?
O3 Mg1 2.0220(18) 3_545 ?
O3 C8 1.255(3) . ?
O4 C8 1.243(3) . ?
O5 Mg1 2.1693(15) 2_656 ?
O5 H5 0.844(9) . ?
O6 H6A 0.8508 . ?
O6 H6B 0.8508 . ?
O7 H7A 0.8544 . ?
O7 H7B 0.8543 . ?
C1 C2 1.510(3) . ?
C2 C3 1.387(3) . ?
C2 C7 1.384(3) . ?
C3 H3 0.9300 . ?
C3 C4 1.393(3) . ?
C4 C5 1.386(3) . ?
C4 C8 1.502(3) . ?
C5 H5A 0.9300 . ?
C5 C6 1.390(3) . ?
C6 C7 1.391(3) . ?
C6 C9 1.433(3) . ?
C7 H7 0.9300 . ?
C9 C9 1.180(5) 2_655 ?

loop_
_geom_angle_atom_site_label_1
_geom_angle_atom_site_label_2
_geom_angle_atom_site_label_3
_geom_angle
_geom_angle_site_symmetry_1
_geom_angle_site_symmetry_3
_geom_angle_publ_flag
O1 Mg1 Mg1 62.31(6) . 2_656 ?
O1 Mg1 O2 91.22(9) . 2_656 ?
O1 Mg1 O3 172.86(9) . 3_455 ?
O1 Mg1 O5 86.78(7) . . ?
O1 Mg1 O6 90.45(11) . . ?
O1 Mg1 O7 95.88(8) . . ?
O2 Mg1 Mg1 77.86(5) 2_656 2_656 ?
O2 Mg1 O5 101.82(7) 2_656 . ?
O3 Mg1 Mg1 110.56(6) 3_455 2_656 ?
O3 Mg1 O2 87.33(9) 3_455 2_656 ?
O3 Mg1 O5 86.68(7) 3_455 . ?
O3 Mg1 O6 91.97(11) 3_455 . ?
O3 Mg1 O7 91.00(8) 3_455 . ?
O5 Mg1 Mg1 34.96(5) . 2_656 ?
O6 Mg1 Mg1 109.93(7) . 2_656 ?
O6 Mg1 O2 171.83(9) . 2_656 ?
O6 Mg1 O5 86.26(8) . . ?
O7 Mg1 Mg1 152.34(6) . 2_656 ?
O7 Mg1 O2 86.37(8) . 2_656 ?
O7 Mg1 O5 171.36(8) . . ?
O7 Mg1 O6 85.50(9) . . ?
C1 O1 Mg1 152.55(18) . . ?
C1 O2 Mg1 121.30(16) . 2_656 ?
C8 O3 Mg1 138.29(16) . 3_545 ?
Mg1 O5 Mg1 110.09(11) . 2_656 ?
Mg1 O5 H5 109.1(9) 2_656 . ?
Mg1 O5 H5 111.1(9) . . ?
Mg1 O6 H6A 109.5 . . ?
Mg1 O6 H6B 108.7 . . ?
H6A O6 H6B 104.5 . . ?
Mg1 O7 H7A 109.7 . . ?
Mg1 O7 H7B 109.7 . . ?
H7A O7 H7B 104.2 . . ?
O1 C1 O2 125.4(2) . . ?
O1 C1 C2 115.3(2) . . ?
O2 C1 C2 119.3(2) . . ?
C3 C2 C1 123.3(2) . . ?
C7 C2 C1 117.0(2) . . ?
C7 C2 C3 119.7(2) . . ?
C2 C3 H3 120.0 . . ?
C2 C3 C4 120.0(2) . . ?
C4 C3 H3 120.0 . . ?
C3 C4 C8 122.3(2) . . ?
C5 C4 C3 119.8(2) . . ?
C5 C4 C8 117.8(2) . . ?
C4 C5 H5A 119.7 . . ?
C4 C5 C6 120.6(2) . . ?
C6 C5 H5A 119.7 . . ?
C5 C6 C7 118.9(2) . . ?
C5 C6 C9 121.6(2) . . ?
C7 C6 C9 119.4(2) . . ?
C2 C7 C6 121.0(2) . . ?
C2 C7 H7 119.5 . . ?
C6 C7 H7 119.5 . . ?
O3 C8 C4 115.4(2) . . ?
O4 C8 O3 124.4(2) . . ?
O4 C8 C4 120.2(2) . . ?
C9 C9 C6 173.87(15) 2_655 . ?

_shelx_fab_file                  
;
 4 0 0 -13.31 0.00
 6 0 0 -4.69 0.00
 8 0 0 1.55 0.00
 10 0 0 2.16 0.00
 12 0 0 0.59 0.00
 14 0 0 0.54 0.00
 16 0 0 -1.37 0.00
 18 0 0 0.13 0.00
 3 1 0 8.66 0.00
 5 1 0 8.63 0.00
 7 1 0 2.38 0.00
 9 1 0 -1.69 0.00
 11 1 0 -1.05 0.00
 13 1 0 -0.83 0.00
 15 1 0 0.49 0.00
 17 1 0 0.21 0.00
 19 1 0 0.75 0.00
 2 2 0 33.72 0.00
 4 2 0 -3.17 0.00
 6 2 0 -4.47 0.00
 8 2 0 -0.49 0.00
 10 2 0 0.55 0.00
 12 2 0 0.74 0.00
 14 2 0 -0.09 0.00
 16 2 0 1.11 0.00
 18 2 0 -0.75 0.00
 1 3 0 51.15 0.00
 3 3 0 -9.49 0.00
 5 3 0 -2.76 0.00
 7 3 0 -0.79 0.00
 9 3 0 0.56 0.00
 11 3 0 -0.08 0.00
 13 3 0 0.45 0.00
 15 3 0 -0.44 0.00
 17 3 0 -0.54 0.00
 19 3 0 -0.98 0.00
 0 4 0 4.25 0.00
 2 4 0 -30.25 0.00
 4 4 0 12.90 0.00
 6 4 0 6.62 0.00
 8 4 0 -0.54 0.00
 10 4 0 -0.82 0.00
 12 4 0 -1.20 0.00
 14 4 0 0.16 0.00
 16 4 0 -0.74 0.00
 18 4 0 -0.08 0.00
 1 5 0 -0.80 0.00
 3 5 0 1.89 0.00
 5 5 0 -10.81 0.00
 7 5 0 -3.00 0.00
 9 5 0 2.05 0.00
 11 5 0 1.92 0.00
 13 5 0 -0.56 0.00
 15 5 0 0.66 0.00
 17 5 0 0.91 0.00
 19 5 0 0.94 0.00
 0 6 0 -6.13 0.00
 2 6 0 10.27 0.00
 4 6 0 1.46 0.00
 6 6 0 4.87 0.00
 8 6 0 0.48 0.00
 10 6 0 -2.05 0.00
 12 6 0 -0.23 0.00
 14 6 0 -0.26 0.00
 16 6 0 0.69 0.00
 18 6 0 1.91 0.00
 1 7 0 -1.75 0.00
 3 7 0 -2.35 0.00
 5 7 0 -0.07 0.00
 7 7 0 -1.12 0.00
 9 7 0 -1.27 0.00
 11 7 0 0.50 0.00
 13 7 0 0.05 0.00
 15 7 0 -0.50 0.00
 17 7 0 -3.24 0.00
 0 8 0 3.34 0.00
 2 8 0 -0.75 0.00
 4 8 0 -1.88 0.00
 6 8 0 -2.25 0.00
 8 8 0 0.20 0.00
 10 8 0 2.05 0.00
 12 8 0 -0.32 0.00
 14 8 0 1.16 0.00
 16 8 0 -0.36 0.00
 1 9 0 -1.94 0.00
 3 9 0 0.79 0.00
 5 9 0 3.96 0.00
 7 9 0 2.54 0.00
 9 9 0 1.14 0.00
 11 9 0 -2.02 0.00
 13 9 0 -0.10 0.00
 15 9 0 0.72 0.00
 17 9 0 3.26 0.00
 0 10 0 1.92 0.00
 2 10 0 1.79 0.00
 4 10 0 -2.06 0.00
 6 10 0 -3.07 0.00
 8 10 0 -3.17 0.00
 10 10 0 -0.12 0.00
 12 10 0 1.84 0.00
 14 10 0 -0.56 0.00
 16 10 0 0.39 0.00
 1 11 0 -1.27 0.00
 3 11 0 0.42 0.00
 5 11 0 0.68 0.00
 7 11 0 3.08 0.00
 9 11 0 -0.31 0.00
 11 11 0 -0.34 0.00
 13 11 0 0.47 0.00
 15 11 0 -3.26 0.00
 0 12 0 -1.35 0.00
 2 12 0 0.13 0.00
 4 12 0 0.44 0.00
 6 12 0 -0.79 0.00
 8 12 0 0.80 0.00
 10 12 0 0.41 0.00
 12 12 0 -0.83 0.00
 14 12 0 -0.59 0.00
 1 13 0 1.05 0.00
 3 13 0 -0.45 0.00
 5 13 0 1.61 0.00
 7 13 0 -2.61 0.00
 9 13 0 0.44 0.00
 11 13 0 -0.54 0.00
 13 13 0 2.61 0.00
 0 14 0 -0.64 0.00
 2 14 0 -0.13 0.00
 4 14 0 -1.58 0.00
 6 14 0 0.93 0.00
 8 14 0 0.63 0.00
 10 14 0 0.29 0.00
 12 14 0 -0.44 0.00
 1 15 0 0.81 0.00
 3 15 0 1.60 0.00
 5 15 0 -1.40 0.00
 7 15 0 -0.13 0.00
 9 15 0 -0.85 0.00
 11 15 0 0.47 0.00
 0 16 0 0.16 0.00
 2 16 0 -1.61 0.00
 4 16 0 -1.00 0.00
 6 16 0 0.74 0.00
 8 16 0 1.63 0.00
 1 17 0 -0.57 0.00
 3 17 0 0.91 0.00
 5 17 0 -0.53 0.00
 7 17 0 0.64 0.00
 0 18 0 0.97 0.00
 2 18 0 0.41 0.00
 4 18 0 2.13 0.00
 -19 1 1 -0.70 0.00
 -17 1 1 1.40 0.00
 -15 1 1 -0.42 0.00
 -13 1 1 -0.09 0.00
 -11 1 1 -0.70 0.00
 -9 1 1 1.01 0.00
 -7 1 1 0.37 0.00
 -5 1 1 -3.68 0.00
 -3 1 1 19.71 0.00
 1 1 1 32.17 0.00
 3 1 1 11.42 0.00
 5 1 1 1.35 0.00
 7 1 1 -1.73 0.00
 9 1 1 -0.76 0.00
 11 1 1 0.39 0.00
 13 1 1 0.02 0.00
 15 1 1 0.20 0.00
 17 1 1 0.06 0.00
 19 1 1 1.75 0.00
 -20 2 1 -0.64 0.00
 -18 2 1 -1.01 0.00
 -16 2 1 0.14 0.00
 -14 2 1 1.54 0.00
 -12 2 1 0.61 0.00
 -10 2 1 -0.24 0.00
 -8 2 1 -5.17 0.00
 -6 2 1 -6.42 0.00
 -4 2 1 3.62 0.00
 -2 2 1 85.73 0.00
 0 2 1 18.66 0.00
 2 2 1 -22.10 0.00
 4 2 1 -6.47 0.00
 6 2 1 1.19 0.00
 8 2 1 1.80 0.00
 10 2 1 0.31 0.00
 12 2 1 0.17 0.00
 14 2 1 -0.62 0.00
 16 2 1 -0.05 0.00
 18 2 1 -1.34 0.00
 -19 3 1 0.63 0.00
 -17 3 1 -0.62 0.00
 -15 3 1 -0.71 0.00
 -13 3 1 -2.19 0.00
 -11 3 1 -0.49 0.00
 -9 3 1 3.06 0.00
 -7 3 1 10.07 0.00
 -5 3 1 6.31 0.00
 -3 3 1 -57.03 0.00
 -1 3 1 40.81 0.00
 1 3 1 -3.64 0.00
 3 3 1 13.10 0.00
 5 3 1 2.95 0.00
 7 3 1 -3.10 0.00
 9 3 1 -1.21 0.00
 11 3 1 -0.28 0.00
 13 3 1 0.77 0.00
 15 3 1 -0.97 0.00
 17 3 1 0.49 0.00
 -18 4 1 1.24 0.00
 -16 4 1 0.57 0.00
 -14 4 1 0.16 0.00
 -12 4 1 1.65 0.00
 -10 4 1 -0.53 0.00
 -8 4 1 -4.42 0.00
 -6 4 1 -4.68 0.00
 -4 4 1 12.81 0.00
 -2 4 1 -30.58 0.00
 0 4 1 -10.94 0.00
 2 4 1 -0.99 0.00
 4 4 1 -6.30 0.00
 6 4 1 0.87 0.00
 8 4 1 2.33 0.00
 10 4 1 1.13 0.00
 12 4 1 -0.80 0.00
 14 4 1 0.29 0.00
 16 4 1 -0.59 0.00
 18 4 1 0.83 0.00
 -19 5 1 -0.06 0.00
 -17 5 1 0.51 0.00
 -15 5 1 -0.51 0.00
 -13 5 1 0.74 0.00
 -11 5 1 -0.30 0.00
 -9 5 1 0.69 0.00
 -7 5 1 -0.87 0.00
 -5 5 1 -5.84 0.00
 -3 5 1 34.00 0.00
 -1 5 1 -3.22 0.00
 1 5 1 3.18 0.00
 3 5 1 -4.88 0.00
 5 5 1 -0.15 0.00
 7 5 1 0.37 0.00
 9 5 1 -0.75 0.00
 11 5 1 -0.51 0.00
 13 5 1 -0.15 0.00
 15 5 1 1.14 0.00
 17 5 1 2.16 0.00
 -18 6 1 -1.53 0.00
 -16 6 1 -0.88 0.00
 -14 6 1 -0.48 0.00
 -12 6 1 -0.88 0.00
 -10 6 1 -0.50 0.00
 -8 6 1 3.75 0.00
 -6 6 1 5.53 0.00
 -4 6 1 -15.76 0.00
 -2 6 1 -3.11 0.00
 0 6 1 0.21 0.00
 2 6 1 9.04 0.00
 4 6 1 6.06 0.00
 6 6 1 -0.68 0.00
 8 6 1 -2.42 0.00
 10 6 1 -1.43 0.00
 12 6 1 1.70 0.00
 14 6 1 -0.62 0.00
 16 6 1 -1.66 0.00
 18 6 1 -0.73 0.00
 -17 7 1 -0.29 0.00
 -15 7 1 1.10 0.00
 -13 7 1 0.88 0.00
 -11 7 1 0.78 0.00
 -9 7 1 -3.04 0.00
 -7 7 1 -5.72 0.00
 -5 7 1 3.89 0.00
 -3 7 1 -2.02 0.00
 -1 7 1 4.77 0.00
 1 7 1 -5.55 0.00
 3 7 1 -7.63 0.00
 5 7 1 -3.22 0.00
 7 7 1 1.65 0.00
 9 7 1 3.19 0.00
 11 7 1 0.02 0.00
 13 7 1 0.32 0.00
 15 7 1 -0.55 0.00
 17 7 1 -2.73 0.00
 -18 8 1 2.15 0.00
 -16 8 1 -0.06 0.00
 -14 8 1 0.41 0.00
 -12 8 1 -1.47 0.00
 -10 8 1 2.85 0.00
 -8 8 1 3.79 0.00
 -6 8 1 1.41 0.00
 -4 8 1 2.27 0.00
 -2 8 1 -2.98 0.00
 0 8 1 -0.27 0.00
 2 8 1 2.20 0.00
 4 8 1 3.91 0.00
 6 8 1 1.11 0.00
 8 8 1 -0.49 0.00
 10 8 1 -0.95 0.00
 12 8 1 -0.15 0.00
 14 8 1 0.04 0.00
 16 8 1 4.48 0.00
 -17 9 1 1.44 0.00
 -15 9 1 -2.12 0.00
 -13 9 1 1.21 0.00
 -11 9 1 -1.09 0.00
 -9 9 1 -2.44 0.00
 -7 9 1 -1.13 0.00
 -5 9 1 -1.60 0.00
 -3 9 1 2.07 0.00
 -1 9 1 0.96 0.00
 1 9 1 0.47 0.00
 3 9 1 -0.40 0.00
 5 9 1 -1.42 0.00
 7 9 1 -0.20 0.00
 9 9 1 -1.17 0.00
 11 9 1 0.38 0.00
 13 9 1 -0.17 0.00
 15 9 1 -0.76 0.00
 -16 10 1 -0.59 0.00
 -14 10 1 -0.01 0.00
 -12 10 1 0.62 0.00
 -10 10 1 -1.02 0.00
 -8 10 1 0.08 0.00
 -6 10 1 0.14 0.00
 -4 10 1 -0.19 0.00
 -2 10 1 1.09 0.00
 0 10 1 -0.24 0.00
 2 10 1 0.04 0.00
 4 10 1 -1.56 0.00
 6 10 1 0.38 0.00
 8 10 1 -0.35 0.00
 10 10 1 0.50 0.00
 12 10 1 0.98 0.00
 14 10 1 -1.93 0.00
 16 10 1 -2.71 0.00
 -15 11 1 -1.06 0.00
 -13 11 1 -0.68 0.00
 -11 11 1 0.29 0.00
 -9 11 1 3.23 0.00
 -7 11 1 0.58 0.00
 -5 11 1 -0.02 0.00
 -3 11 1 -1.55 0.00
 -1 11 1 -1.92 0.00
 1 11 1 -0.52 0.00
 3 11 1 1.08 0.00
 5 11 1 2.24 0.00
 7 11 1 0.90 0.00
 9 11 1 -0.19 0.00
 11 11 1 -1.18 0.00
 13 11 1 0.71 0.00
 15 11 1 0.16 0.00
 -14 12 1 2.19 0.00
 -12 12 1 -0.46 0.00
 -10 12 1 -0.87 0.00
 -8 12 1 -2.65 0.00
 -6 12 1 0.34 0.00
 -4 12 1 0.99 0.00
 -2 12 1 0.94 0.00
 0 12 1 1.29 0.00
 2 12 1 -0.51 0.00
 4 12 1 -0.19 0.00
 6 12 1 -3.47 0.00
 8 12 1 1.45 0.00
 10 12 1 0.99 0.00
 12 12 1 -0.39 0.00
 14 12 1 2.59 0.00
 -13 13 1 -1.29 0.00
 -11 13 1 1.27 0.00
 -9 13 1 -0.15 0.00
 -7 13 1 1.50 0.00
 -5 13 1 -2.05 0.00
 -3 13 1 -1.03 0.00
 -1 13 1 1.11 0.00
 1 13 1 -0.18 0.00
 3 13 1 0.46 0.00
 5 13 1 1.43 0.00
 7 13 1 -0.01 0.00
 9 13 1 -1.18 0.00
 11 13 1 0.67 0.00
 13 13 1 -2.09 0.00
 -12 14 1 1.61 0.00
 -10 14 1 -2.14 0.00
 -8 14 1 1.46 0.00
 -6 14 1 -0.89 0.00
 -4 14 1 1.66 0.00
 -2 14 1 -0.77 0.00
 0 14 1 0.15 0.00
 2 14 1 -0.08 0.00
 4 14 1 -2.22 0.00
 6 14 1 -0.32 0.00
 8 14 1 0.97 0.00
 10 14 1 -0.71 0.00
 12 14 1 -0.59 0.00
 -11 15 1 -0.72 0.00
 -9 15 1 0.13 0.00
 -7 15 1 0.70 0.00
 -5 15 1 0.25 0.00
 -3 15 1 0.09 0.00
 -1 15 1 -0.47 0.00
 1 15 1 -0.30 0.00
 3 15 1 0.52 0.00
 5 15 1 -0.36 0.00
 7 15 1 0.85 0.00
 9 15 1 -0.50 0.00
 -10 16 1 1.34 0.00
 -8 16 1 -0.79 0.00
 -6 16 1 -0.47 0.00
 -4 16 1 -0.52 0.00
 -2 16 1 -0.97 0.00
 0 16 1 -0.17 0.00
 2 16 1 -0.36 0.00
 4 16 1 0.47 0.00
 6 16 1 2.13 0.00
 8 16 1 -1.19 0.00
 -7 17 1 -0.48 0.00
 -5 17 1 1.85 0.00
 -3 17 1 0.93 0.00
 -1 17 1 1.33 0.00
 1 17 1 0.76 0.00
 3 17 1 1.54 0.00
 5 17 1 -0.98 0.00
 7 17 1 -1.12 0.00
 -4 18 1 -0.19 0.00
 -2 18 1 -0.26 0.00
 0 18 1 -0.95 0.00
 2 18 1 -1.49 0.00
 -20 0 2 -1.29 0.00
 -18 0 2 0.48 0.00
 -16 0 2 -1.28 0.00
 -14 0 2 0.08 0.00
 -12 0 2 1.29 0.00
 -10 0 2 5.01 0.00
 -8 0 2 -0.59 0.00
 -6 0 2 -20.98 0.00
 -4 0 2 -5.28 0.00
 -2 0 2 -88.65 0.00
 0 0 2 35.36 0.00
 2 0 2 9.45 0.00
 4 0 2 -0.42 0.00
 6 0 2 -1.30 0.00
 8 0 2 0.04 0.00
 10 0 2 0.82 0.00
 12 0 2 0.76 0.00
 14 0 2 -0.72 0.00
 16 0 2 1.02 0.00
 18 0 2 2.50 0.00
 -19 1 2 -0.61 0.00
 -17 1 2 0.85 0.00
 -15 1 2 1.41 0.00
 -13 1 2 -0.30 0.00
 -11 1 2 -2.77 0.00
 -9 1 2 -3.73 0.00
 -7 1 2 1.65 0.00
 -5 1 2 13.49 0.00
 -3 1 2 46.29 0.00
 -1 1 2 -16.67 0.00
 1 1 2 -16.68 0.00
 3 1 2 -0.90 0.00
 5 1 2 2.97 0.00
 7 1 2 0.55 0.00
 9 1 2 -0.45 0.00
 11 1 2 -0.26 0.00
 13 1 2 0.26 0.00
 15 1 2 -0.83 0.00
 17 1 2 -0.95 0.00
 -20 2 2 0.76 0.00
 -18 2 2 -0.51 0.00
 -16 2 2 -0.59 0.00
 -14 2 2 -1.19 0.00
 -12 2 2 0.50 0.00
 -10 2 2 1.37 0.00
 -8 2 2 4.50 0.00
 -6 2 2 7.09 0.00
 -4 2 2 -35.70 0.00
 -2 2 2 61.42 0.00
 0 2 2 -2.34 0.00
 2 2 2 2.71 0.00
 4 2 2 -1.51 0.00
 6 2 2 -2.18 0.00
 8 2 2 -0.28 0.00
 10 2 2 -0.30 0.00
 12 2 2 0.29 0.00
 14 2 2 0.02 0.00
 16 2 2 0.03 0.00
 18 2 2 -0.80 0.00
 -19 3 2 0.99 0.00
 -17 3 2 0.18 0.00
 -15 3 2 -0.98 0.00
 -13 3 2 0.97 0.00
 -11 3 2 0.94 0.00
 -9 3 2 0.02 0.00
 -7 3 2 -2.37 0.00
 -5 3 2 -0.56 0.00
 -3 3 2 -55.55 0.00
 -1 3 2 10.65 0.00
 1 3 2 13.09 0.00
 3 3 2 -1.06 0.00
 5 3 2 -1.35 0.00
 7 3 2 1.12 0.00
 9 3 2 0.91 0.00
 11 3 2 -0.18 0.00
 13 3 2 -0.17 0.00
 15 3 2 -0.46 0.00
 17 3 2 1.33 0.00
 -20 4 2 -0.61 0.00
 -18 4 2 0.76 0.00
 -16 4 2 0.09 0.00
 -14 4 2 1.11 0.00
 -12 4 2 -0.96 0.00
 -10 4 2 -2.56 0.00
 -8 4 2 -3.98 0.00
 -6 4 2 0.76 0.00
 -4 4 2 52.98 0.00
 -2 4 2 -21.34 0.00
 0 4 2 -18.57 0.00
 2 4 2 -8.81 0.00
 4 4 2 1.35 0.00
 6 4 2 2.64 0.00
 8 4 2 0.20 0.00
 10 4 2 -1.48 0.00
 12 4 2 -0.38 0.00
 14 4 2 0.93 0.00
 16 4 2 0.90 0.00
 -19 5 2 -0.73 0.00
 -17 5 2 -1.19 0.00
 -15 5 2 -1.02 0.00
 -13 5 2 -0.52 0.00
 -11 5 2 2.11 0.00
 -9 5 2 5.85 0.00
 -7 5 2 1.93 0.00
 -5 5 2 -27.51 0.00
 -3 5 2 13.60 0.00
 -1 5 2 9.22 0.00
 1 5 2 11.44 0.00
 3 5 2 3.89 0.00
 5 5 2 -2.83 0.00
 7 5 2 -2.63 0.00
 9 5 2 -1.45 0.00
 11 5 2 2.14 0.00
 13 5 2 -0.38 0.00
 15 5 2 0.46 0.00
 17 5 2 -0.14 0.00
 -18 6 2 -0.10 0.00
 -16 6 2 1.40 0.00
 -14 6 2 1.15 0.00
 -12 6 2 -1.01 0.00
 -10 6 2 -4.46 0.00
 -8 6 2 -2.52 0.00
 -6 6 2 10.75 0.00
 -4 6 2 -15.52 0.00
 -2 6 2 2.62 0.00
 0 6 2 -2.24 0.00
 2 6 2 -3.24 0.00
 4 6 2 0.45 0.00
 6 6 2 2.12 0.00
 8 6 2 1.58 0.00
 10 6 2 0.57 0.00
 12 6 2 -0.12 0.00
 14 6 2 -0.91 0.00
 16 6 2 -2.67 0.00
 -19 7 2 0.62 0.00
 -17 7 2 0.23 0.00
 -15 7 2 0.31 0.00
 -13 7 2 -0.18 0.00
 -11 7 2 2.10 0.00
 -9 7 2 0.82 0.00
 -7 7 2 -3.55 0.00
 -5 7 2 13.56 0.00
 -3 7 2 -4.64 0.00
 -1 7 2 -2.27 0.00
 1 7 2 -4.04 0.00
 3 7 2 -0.66 0.00
 5 7 2 -0.75 0.00
 7 7 2 0.48 0.00
 9 7 2 1.06 0.00
 11 7 2 -1.27 0.00
 13 7 2 0.26 0.00
 15 7 2 2.59 0.00
 -18 8 2 0.74 0.00
 -16 8 2 -2.24 0.00
 -14 8 2 -0.67 0.00
 -12 8 2 0.01 0.00
 -10 8 2 1.24 0.00
 -8 8 2 2.05 0.00
 -6 8 2 -7.55 0.00
 -4 8 2 2.24 0.00
 -2 8 2 2.07 0.00
 0 8 2 3.95 0.00
 2 8 2 3.27 0.00
 4 8 2 0.33 0.00
 6 8 2 -0.78 0.00
 8 8 2 -2.45 0.00
 10 8 2 0.66 0.00
 12 8 2 -0.37 0.00
 14 8 2 -0.33 0.00
 16 8 2 1.29 0.00
 -17 9 2 1.12 0.00
 -15 9 2 0.59 0.00
 -13 9 2 0.14 0.00
 -11 9 2 -3.04 0.00
 -9 9 2 -2.74 0.00
 -7 9 2 3.73 0.00
 -5 9 2 -0.79 0.00
 -3 9 2 2.55 0.00
 -1 9 2 -1.02 0.00
 1 9 2 -2.53 0.00
 3 9 2 -2.30 0.00
 5 9 2 1.13 0.00
 7 9 2 1.74 0.00
 9 9 2 -0.58 0.00
 11 9 2 -0.15 0.00
 13 9 2 0.31 0.00
 15 9 2 -3.55 0.00
 -16 10 2 0.76 0.00
 -14 10 2 -0.50 0.00
 -12 10 2 1.66 0.00
 -10 10 2 3.19 0.00
 -8 10 2 -0.32 0.00
 -6 10 2 -1.27 0.00
 -4 10 2 -2.73 0.00
 -2 10 2 -2.01 0.00
 0 10 2 1.13 0.00
 2 10 2 1.48 0.00
 4 10 2 1.93 0.00
 6 10 2 -2.10 0.00
 8 10 2 0.28 0.00
 10 10 2 0.52 0.00
 12 10 2 -0.13 0.00
 14 10 2 0.99 0.00
 -15 11 2 0.96 0.00
 -13 11 2 -0.31 0.00
 -11 11 2 -0.69 0.00
 -9 11 2 -0.62 0.00
 -7 11 2 -0.16 0.00
 -5 11 2 2.57 0.00
 -3 11 2 -1.64 0.00
 -1 11 2 0.62 0.00
 1 11 2 -1.20 0.00
 3 11 2 0.17 0.00
 5 11 2 -1.18 0.00
 7 11 2 1.19 0.00
 9 11 2 0.81 0.00
 11 11 2 -0.09 0.00
 13 11 2 0.75 0.00
 -16 12 2 2.35 0.00
 -14 12 2 -1.61 0.00
 -12 12 2 0.98 0.00
 -10 12 2 -1.86 0.00
 -8 12 2 0.79 0.00
 -6 12 2 -0.79 0.00
 -4 12 2 0.92 0.00
 -2 12 2 2.38 0.00
 0 12 2 0.63 0.00
 2 12 2 0.29 0.00
 4 12 2 -0.25 0.00
 6 12 2 -0.44 0.00
 8 12 2 -0.39 0.00
 10 12 2 -0.22 0.00
 12 12 2 -2.72 0.00
 -13 13 2 0.78 0.00
 -11 13 2 -0.12 0.00
 -9 13 2 0.67 0.00
 -7 13 2 -0.20 0.00
 -5 13 2 -0.39 0.00
 -3 13 2 -0.59 0.00
 -1 13 2 -1.50 0.00
 1 13 2 -0.40 0.00
 3 13 2 -0.33 0.00
 5 13 2 0.56 0.00
 7 13 2 -0.23 0.00
 9 13 2 -1.02 0.00
 11 13 2 1.32 0.00
 -12 14 2 -1.21 0.00
 -10 14 2 0.92 0.00
 -8 14 2 -0.16 0.00
 -6 14 2 1.35 0.00
 -4 14 2 0.97 0.00
 -2 14 2 -2.41 0.00
 0 14 2 1.18 0.00
 2 14 2 -1.09 0.00
 4 14 2 -1.44 0.00
 6 14 2 1.69 0.00
 8 14 2 0.07 0.00
 10 14 2 -0.07 0.00
 -11 15 2 1.04 0.00
 -9 15 2 -0.75 0.00
 -7 15 2 -1.22 0.00
 -5 15 2 -1.08 0.00
 -3 15 2 0.63 0.00
 -1 15 2 0.48 0.00
 1 15 2 0.85 0.00
 3 15 2 1.21 0.00
 5 15 2 1.87 0.00
 7 15 2 -2.15 0.00
 9 15 2 1.41 0.00
 -10 16 2 1.44 0.00
 -8 16 2 -0.74 0.00
 -6 16 2 0.99 0.00
 -4 16 2 -0.22 0.00
 -2 16 2 2.50 0.00
 0 16 2 -0.77 0.00
 2 16 2 0.22 0.00
 4 16 2 -0.95 0.00
 6 16 2 0.46 0.00
 8 16 2 -0.33 0.00
 -7 17 2 -0.49 0.00
 -5 17 2 0.49 0.00
 -3 17 2 -0.86 0.00
 -1 17 2 -0.89 0.00
 1 17 2 -0.63 0.00
 3 17 2 0.48 0.00
 5 17 2 -0.81 0.00
 -4 18 2 -0.59 0.00
 -2 18 2 -0.99 0.00
 0 18 2 0.54 0.00
 2 18 2 -1.45 0.00
 -21 1 3 1.21 0.00
 -19 1 3 0.62 0.00
 -17 1 3 1.15 0.00
 -15 1 3 -0.70 0.00
 -13 1 3 -1.64 0.00
 -11 1 3 -2.63 0.00
 -9 1 3 2.80 0.00
 -7 1 3 21.25 0.00
 -5 1 3 -2.52 0.00
 -3 1 3 16.91 0.00
 -1 1 3 -17.35 0.00
 1 1 3 3.29 0.00
 3 1 3 0.67 0.00
 5 1 3 -2.09 0.00
 7 1 3 -0.74 0.00
 9 1 3 -0.20 0.00
 11 1 3 -0.48 0.00
 13 1 3 -0.04 0.00
 15 1 3 -0.81 0.00
 17 1 3 -0.88 0.00
 -20 2 3 0.29 0.00
 -18 2 3 -0.96 0.00
 -16 2 3 -1.03 0.00
 -14 2 3 1.49 0.00
 -12 2 3 3.86 0.00
 -10 2 3 -0.01 0.00
 -8 2 3 -9.71 0.00
 -6 2 3 -12.97 0.00
 -4 2 3 -27.14 0.00
 -2 2 3 33.02 0.00
 0 2 3 13.36 0.00
 2 2 3 -2.88 0.00
 4 2 3 -3.10 0.00
 6 2 3 1.17 0.00
 8 2 3 1.11 0.00
 10 2 3 0.22 0.00
 12 2 3 -0.84 0.00
 14 2 3 1.23 0.00
 16 2 3 0.97 0.00
 -19 3 3 1.21 0.00
 -17 3 3 0.44 0.00
 -15 3 3 -0.67 0.00
 -13 3 3 -2.44 0.00
 -11 3 3 -1.36 0.00
 -9 3 3 1.67 0.00
 -7 3 3 3.12 0.00
 -5 3 3 32.51 0.00
 -3 3 3 -34.22 0.00
 -1 3 3 -16.62 0.00
 1 3 3 -3.62 0.00
 3 3 3 3.96 0.00
 5 3 3 2.38 0.00
 7 3 3 -0.09 0.00
 9 3 3 -1.27 0.00
 11 3 3 0.09 0.00
 13 3 3 -0.31 0.00
 15 3 3 0.55 0.00
 17 3 3 -0.05 0.00
 -20 4 3 0.03 0.00
 -18 4 3 -1.43 0.00
 -16 4 3 0.12 0.00
 -14 4 3 0.60 0.00
 -12 4 3 1.27 0.00
 -10 4 3 1.67 0.00
 -8 4 3 0.17 0.00
 -6 4 3 -15.94 0.00
 -4 4 3 27.57 0.00
 -2 4 3 -0.83 0.00
 0 4 3 -0.51 0.00
 2 4 3 -1.09 0.00
 4 4 3 -0.82 0.00
 6 4 3 -1.41 0.00
 8 4 3 -1.08 0.00
 10 4 3 1.28 0.00
 12 4 3 -0.06 0.00
 14 4 3 0.61 0.00
 16 4 3 -0.13 0.00
 -19 5 3 -0.84 0.00
 -17 5 3 0.77 0.00
 -15 5 3 1.51 0.00
 -13 5 3 -0.03 0.00
 -11 5 3 -2.49 0.00
 -9 5 3 -0.89 0.00
 -7 5 3 4.23 0.00
 -5 5 3 -25.23 0.00
 -3 5 3 13.39 0.00
 -1 5 3 11.15 0.00
 1 5 3 1.78 0.00
 3 5 3 -0.31 0.00
 5 5 3 0.22 0.00
 7 5 3 0.11 0.00
 9 5 3 1.87 0.00
 11 5 3 -0.52 0.00
 13 5 3 -0.27 0.00
 15 5 3 -1.19 0.00
 -20 6 3 0.14 0.00
 -18 6 3 0.90 0.00
 -16 6 3 0.32 0.00
 -14 6 3 -1.07 0.00
 -12 6 3 -0.17 0.00
 -10 6 3 -0.51 0.00
 -8 6 3 -0.05 0.00
 -6 6 3 22.92 0.00
 -4 6 3 -16.50 0.00
 -2 6 3 -10.73 0.00
 0 6 3 -5.75 0.00
 2 6 3 0.55 0.00
 4 6 3 0.48 0.00
 6 6 3 0.99 0.00
 8 6 3 0.36 0.00
 10 6 3 -1.36 0.00
 12 6 3 0.29 0.00
 14 6 3 0.64 0.00
 16 6 3 -0.68 0.00
 -19 7 3 -0.17 0.00
 -17 7 3 -1.86 0.00
 -15 7 3 -1.33 0.00
 -13 7 3 1.45 0.00
 -11 7 3 3.29 0.00
 -9 7 3 -0.13 0.00
 -7 7 3 -14.39 0.00
 -5 7 3 10.38 0.00
 -3 7 3 5.28 0.00
 -1 7 3 4.52 0.00
 1 7 3 0.14 0.00
 3 7 3 -1.81 0.00
 5 7 3 -1.86 0.00
 7 7 3 -0.88 0.00
 9 7 3 1.21 0.00
 11 7 3 -0.53 0.00
 13 7 3 0.18 0.00
 15 7 3 0.84 0.00
 -18 8 3 0.68 0.00
 -16 8 3 1.44 0.00
 -14 8 3 -0.47 0.00
 -12 8 3 -2.91 0.00
 -10 8 3 -1.52 0.00
 -8 8 3 8.09 0.00
 -6 8 3 -7.73 0.00
 -4 8 3 3.98 0.00
 -2 8 3 -0.58 0.00
 0 8 3 -0.50 0.00
 2 8 3 0.57 0.00
 4 8 3 3.29 0.00
 6 8 3 1.01 0.00
 8 8 3 -1.49 0.00
 10 8 3 0.02 0.00
 12 8 3 0.27 0.00
 14 8 3 -1.92 0.00
 -17 9 3 1.28 0.00
 -15 9 3 0.10 0.00
 -13 9 3 1.09 0.00
 -11 9 3 1.19 0.00
 -9 9 3 -3.20 0.00
 -7 9 3 3.62 0.00
 -5 9 3 -3.57 0.00
 -3 9 3 -3.30 0.00
 -1 9 3 0.09 0.00
 1 9 3 0.18 0.00
 3 9 3 -0.16 0.00
 5 9 3 -1.42 0.00
 7 9 3 0.98 0.00
 9 9 3 -0.72 0.00
 11 9 3 0.44 0.00
 13 9 3 0.14 0.00
 15 9 3 0.90 0.00
 -18 10 3 -2.65 0.00
 -16 10 3 -0.63 0.00
 -14 10 3 0.48 0.00
 -12 10 3 0.67 0.00
 -10 10 3 1.84 0.00
 -8 10 3 -3.79 0.00
 -6 10 3 2.92 0.00
 -4 10 3 -2.09 0.00
 -2 10 3 0.63 0.00
 0 10 3 0.13 0.00
 2 10 3 0.59 0.00
 4 10 3 -0.91 0.00
 6 10 3 -1.18 0.00
 8 10 3 1.96 0.00
 10 10 3 0.91 0.00
 12 10 3 -0.92 0.00
 14 10 3 1.60 0.00
 -17 11 3 1.48 0.00
 -15 11 3 -0.82 0.00
 -13 11 3 -1.12 0.00
 -11 11 3 -1.89 0.00
 -9 11 3 1.96 0.00
 -7 11 3 -0.03 0.00
 -5 11 3 2.55 0.00
 -3 11 3 2.46 0.00
 -1 11 3 -0.81 0.00
 1 11 3 -0.84 0.00
 3 11 3 -0.20 0.00
 5 11 3 1.85 0.00
 7 11 3 -0.94 0.00
 9 11 3 -1.41 0.00
 11 11 3 -0.67 0.00
 13 11 3 0.01 0.00
 -16 12 3 -0.51 0.00
 -14 12 3 0.22 0.00
 -12 12 3 0.45 0.00
 -10 12 3 -0.46 0.00
 -8 12 3 -0.26 0.00
 -6 12 3 -1.91 0.00
 -4 12 3 1.44 0.00
 -2 12 3 -1.51 0.00
 0 12 3 1.38 0.00
 2 12 3 0.11 0.00
 4 12 3 -1.17 0.00
 6 12 3 0.13 0.00
 8 12 3 -0.54 0.00
 10 12 3 -0.04 0.00
 12 12 3 0.63 0.00
 -15 13 3 1.46 0.00
 -13 13 3 -0.40 0.00
 -11 13 3 1.40 0.00
 -9 13 3 0.15 0.00
 -7 13 3 1.67 0.00
 -5 13 3 -1.35 0.00
 -3 13 3 -2.89 0.00
 -1 13 3 -0.13 0.00
 1 13 3 -0.90 0.00
 3 13 3 -0.83 0.00
 5 13 3 2.42 0.00
 7 13 3 -0.21 0.00
 9 13 3 1.13 0.00
 11 13 3 1.80 0.00
 -14 14 3 0.04 0.00
 -12 14 3 -1.01 0.00
 -10 14 3 0.65 0.00
 -8 14 3 -2.31 0.00
 -6 14 3 0.07 0.00
 -4 14 3 0.86 0.00
 -2 14 3 2.32 0.00
 0 14 3 0.89 0.00
 2 14 3 0.68 0.00
 4 14 3 0.12 0.00
 6 14 3 -1.53 0.00
 8 14 3 0.07 0.00
 10 14 3 -1.86 0.00
 -11 15 3 0.24 0.00
 -9 15 3 0.31 0.00
 -7 15 3 0.38 0.00
 -5 15 3 -0.83 0.00
 -3 15 3 2.71 0.00
 -1 15 3 -1.06 0.00
 1 15 3 0.66 0.00
 3 15 3 -0.44 0.00
 5 15 3 0.01 0.00
 7 15 3 0.68 0.00
 9 15 3 0.70 0.00
 -10 16 3 -0.59 0.00
 -8 16 3 0.47 0.00
 -6 16 3 0.85 0.00
 -4 16 3 -1.78 0.00
 -2 16 3 -0.99 0.00
 0 16 3 -2.03 0.00
 2 16 3 0.12 0.00
 4 16 3 0.94 0.00
 6 16 3 -0.26 0.00
 -7 17 3 0.20 0.00
 -5 17 3 0.03 0.00
 -3 17 3 -1.23 0.00
 -1 17 3 1.08 0.00
 1 17 3 -0.43 0.00
 3 17 3 1.56 0.00
 5 17 3 -2.72 0.00
 -4 18 3 1.52 0.00
 -2 18 3 0.16 0.00
 0 18 3 0.72 0.00
 -20 0 4 2.02 0.00
 -18 0 4 1.27 0.00
 -16 0 4 -0.92 0.00
 -14 0 4 -1.80 0.00
 -12 0 4 -0.57 0.00
 -10 0 4 4.14 0.00
 -8 0 4 19.10 0.00
 -6 0 4 -1.50 0.00
 -4 0 4 -19.12 0.00
 -2 0 4 -15.94 0.00
 0 0 4 10.69 0.00
 2 0 4 2.45 0.00
 4 0 4 -3.44 0.00
 6 0 4 -1.36 0.00
 8 0 4 0.73 0.00
 10 0 4 -0.22 0.00
 12 0 4 -1.43 0.00
 14 0 4 -0.12 0.00
 16 0 4 1.17 0.00
 -21 1 4 -0.39 0.00
 -19 1 4 -0.87 0.00
 -17 1 4 0.61 0.00
 -15 1 4 1.04 0.00
 -13 1 4 1.53 0.00
 -11 1 4 -2.42 0.00
 -9 1 4 -7.74 0.00
 -7 1 4 -4.28 0.00
 -5 1 4 4.76 0.00
 -3 1 4 18.76 0.00
 -1 1 4 1.11 0.00
 1 1 4 -2.82 0.00
 3 1 4 -0.68 0.00
 5 1 4 0.74 0.00
 7 1 4 0.30 0.00
 9 1 4 0.10 0.00
 11 1 4 -0.14 0.00
 13 1 4 0.58 0.00
 15 1 4 0.03 0.00
 -20 2 4 0.50 0.00
 -18 2 4 -0.67 0.00
 -16 2 4 -1.24 0.00
 -14 2 4 -1.41 0.00
 -12 2 4 1.43 0.00
 -10 2 4 2.71 0.00
 -8 2 4 -5.78 0.00
 -6 2 4 4.62 0.00
 -4 2 4 -10.89 0.00
 -2 2 4 2.34 0.00
 0 2 4 -3.60 0.00
 2 2 4 0.66 0.00
 4 2 4 2.49 0.00
 6 2 4 0.45 0.00
 8 2 4 -0.77 0.00
 10 2 4 0.27 0.00
 12 2 4 -0.26 0.00
 14 2 4 0.82 0.00
 16 2 4 -0.93 0.00
 -21 3 4 0.90 0.00
 -19 3 4 -0.37 0.00
 -17 3 4 -0.17 0.00
 -15 3 4 0.41 0.00
 -13 3 4 -0.36 0.00
 -11 3 4 1.00 0.00
 -9 3 4 6.30 0.00
 -7 3 4 -2.30 0.00
 -5 3 4 9.23 0.00
 -3 3 4 -16.41 0.00
 -1 3 4 -2.34 0.00
 1 3 4 0.24 0.00
 3 3 4 0.47 0.00
 5 3 4 -0.76 0.00
 7 3 4 -1.03 0.00
 9 3 4 0.48 0.00
 11 3 4 0.10 0.00
 13 3 4 -0.36 0.00
 15 3 4 0.57 0.00
 -20 4 4 -2.09 0.00
 -18 4 4 -0.10 0.00
 -16 4 4 2.86 0.00
 -14 4 4 1.75 0.00
 -12 4 4 -3.01 0.00
 -10 4 4 -5.76 0.00
 -8 4 4 -1.94 0.00
 -6 4 4 -10.04 0.00
 -4 4 4 24.85 0.00
 -2 4 4 9.18 0.00
 0 4 4 -0.84 0.00
 2 4 4 -2.11 0.00
 4 4 4 -0.60 0.00
 6 4 4 0.16 0.00
 8 4 4 1.74 0.00
 10 4 4 -0.50 0.00
 12 4 4 0.60 0.00
 14 4 4 -0.53 0.00
 16 4 4 -0.64 0.00
 -19 5 4 1.46 0.00
 -17 5 4 -0.48 0.00
 -15 5 4 -2.06 0.00
 -13 5 4 -0.15 0.00
 -11 5 4 2.90 0.00
 -9 5 4 2.96 0.00
 -7 5 4 14.01 0.00
 -5 5 4 -25.45 0.00
 -3 5 4 -7.79 0.00
 -1 5 4 1.49 0.00
 1 5 4 4.26 0.00
 3 5 4 0.13 0.00
 5 5 4 0.14 0.00
 7 5 4 -0.58 0.00
 9 5 4 -0.66 0.00
 11 5 4 0.43 0.00
 13 5 4 0.19 0.00
 15 5 4 -1.23 0.00
 -20 6 4 0.40 0.00
 -18 6 4 -0.42 0.00
 -16 6 4 -1.69 0.00
 -14 6 4 0.55 0.00
 -12 6 4 2.16 0.00
 -10 6 4 -1.32 0.00
 -8 6 4 -9.12 0.00
 -6 6 4 16.00 0.00
 -4 6 4 -0.32 0.00
 -2 6 4 -1.89 0.00
 0 6 4 -3.54 0.00
 2 6 4 -1.74 0.00
 4 6 4 -0.47 0.00
 6 6 4 0.31 0.00
 8 6 4 0.17 0.00
 10 6 4 0.05 0.00
 12 6 4 -0.40 0.00
 14 6 4 0.00 0.00
 -19 7 4 -0.35 0.00
 -17 7 4 1.38 0.00
 -15 7 4 0.74 0.00
 -13 7 4 -1.94 0.00
 -11 7 4 0.05 0.00
 -9 7 4 3.65 0.00
 -7 7 4 -13.57 0.00
 -5 7 4 11.41 0.00
 -3 7 4 4.61 0.00
 -1 7 4 0.44 0.00
 1 7 4 0.08 0.00
 3 7 4 2.10 0.00
 5 7 4 0.10 0.00
 7 7 4 0.62 0.00
 9 7 4 -0.36 0.00
 11 7 4 0.30 0.00
 13 7 4 -1.03 0.00
 15 7 4 0.86 0.00
 -18 8 4 0.43 0.00
 -16 8 4 0.07 0.00
 -14 8 4 0.01 0.00
 -12 8 4 -0.08 0.00
 -10 8 4 -1.11 0.00
 -8 8 4 9.52 0.00
 -6 8 4 -9.67 0.00
 -4 8 4 -5.83 0.00
 -2 8 4 -0.59 0.00
 0 8 4 1.88 0.00
 2 8 4 0.67 0.00
 4 8 4 0.41 0.00
 6 8 4 -0.51 0.00
 8 8 4 -1.85 0.00
 10 8 4 0.63 0.00
 12 8 4 -0.22 0.00
 14 8 4 1.33 0.00
 -17 9 4 -1.49 0.00
 -15 9 4 0.75 0.00
 -13 9 4 0.80 0.00
 -11 9 4 0.49 0.00
 -9 9 4 -6.75 0.00
 -7 9 4 6.89 0.00
 -5 9 4 -0.95 0.00
 -3 9 4 0.83 0.00
 -1 9 4 -0.89 0.00
 1 9 4 -1.16 0.00
 3 9 4 -2.25 0.00
 5 9 4 -0.56 0.00
 7 9 4 1.91 0.00
 9 9 4 0.04 0.00
 11 9 4 -0.18 0.00
 13 9 4 0.23 0.00
 -18 10 4 1.15 0.00
 -16 10 4 0.36 0.00
 -14 10 4 -0.86 0.00
 -12 10 4 -1.50 0.00
 -10 10 4 5.12 0.00
 -8 10 4 -4.14 0.00
 -6 10 4 2.46 0.00
 -4 10 4 2.30 0.00
 -2 10 4 -1.49 0.00
 0 10 4 0.23 0.00
 2 10 4 1.38 0.00
 4 10 4 1.19 0.00
 6 10 4 -1.23 0.00
 8 10 4 0.24 0.00
 10 10 4 -0.33 0.00
 12 10 4 0.95 0.00
 -17 11 4 -0.09 0.00
 -15 11 4 -1.02 0.00
 -13 11 4 0.42 0.00
 -11 11 4 -2.31 0.00
 -9 11 4 1.87 0.00
 -7 11 4 -1.73 0.00
 -5 11 4 1.45 0.00
 -3 11 4 -0.24 0.00
 -1 11 4 1.12 0.00
 1 11 4 0.00 0.00
 3 11 4 -1.94 0.00
 5 11 4 1.29 0.00
 7 11 4 -1.15 0.00
 9 11 4 -0.47 0.00
 11 11 4 0.75 0.00
 -16 12 4 0.71 0.00
 -14 12 4 1.48 0.00
 -12 12 4 0.85 0.00
 -10 12 4 -0.35 0.00
 -8 12 4 2.53 0.00
 -6 12 4 -2.72 0.00
 -4 12 4 -2.28 0.00
 -2 12 4 0.14 0.00
 0 12 4 -0.44 0.00
 2 12 4 -0.29 0.00
 4 12 4 0.92 0.00
 6 12 4 1.24 0.00
 8 12 4 1.25 0.00
 10 12 4 0.06 0.00
 -15 13 4 -0.01 0.00
 -13 13 4 -0.88 0.00
 -11 13 4 0.40 0.00
 -9 13 4 -2.70 0.00
 -7 13 4 1.16 0.00
 -5 13 4 -0.64 0.00
 -3 13 4 1.76 0.00
 -1 13 4 -0.64 0.00
 1 13 4 0.97 0.00
 3 13 4 0.96 0.00
 5 13 4 -2.51 0.00
 7 13 4 -0.53 0.00
 9 13 4 -0.75 0.00
 -14 14 4 -0.69 0.00
 -12 14 4 0.56 0.00
 -10 14 4 0.26 0.00
 -8 14 4 -0.51 0.00
 -6 14 4 0.40 0.00
 -4 14 4 2.21 0.00
 -2 14 4 1.52 0.00
 0 14 4 0.01 0.00
 2 14 4 -1.00 0.00
 4 14 4 -0.55 0.00
 6 14 4 0.80 0.00
 8 14 4 -0.01 0.00
 -11 15 4 -1.55 0.00
 -9 15 4 2.60 0.00
 -7 15 4 0.20 0.00
 -5 15 4 -1.56 0.00
 -3 15 4 -2.02 0.00
 -1 15 4 -2.48 0.00
 1 15 4 -0.05 0.00
 3 15 4 2.87 0.00
 5 15 4 0.08 0.00
 7 15 4 0.48 0.00
 -10 16 4 -1.33 0.00
 -8 16 4 -0.74 0.00
 -6 16 4 0.98 0.00
 -4 16 4 -0.46 0.00
 -2 16 4 0.16 0.00
 0 16 4 0.17 0.00
 2 16 4 0.78 0.00
 4 16 4 -2.54 0.00
 6 16 4 -0.55 0.00
 -7 17 4 -0.36 0.00
 -5 17 4 1.34 0.00
 -3 17 4 0.87 0.00
 -1 17 4 1.31 0.00
 1 17 4 -0.72 0.00
 3 17 4 -1.81 0.00
 -21 1 5 -0.97 0.00
 -19 1 5 0.08 0.00
 -17 1 5 -0.44 0.00
 -15 1 5 -1.42 0.00
 -13 1 5 -0.55 0.00
 -11 1 5 -1.43 0.00
 -9 1 5 -4.07 0.00
 -7 1 5 3.45 0.00
 -5 1 5 8.43 0.00
 -3 1 5 6.06 0.00
 -1 1 5 -7.15 0.00
 1 1 5 -2.28 0.00
 3 1 5 2.16 0.00
 5 1 5 1.64 0.00
 7 1 5 -0.92 0.00
 9 1 5 -0.43 0.00
 11 1 5 0.67 0.00
 13 1 5 -0.12 0.00
 15 1 5 -2.29 0.00
 -20 2 5 -0.12 0.00
 -18 2 5 -1.82 0.00
 -16 2 5 0.54 0.00
 -14 2 5 1.39 0.00
 -12 2 5 3.17 0.00
 -10 2 5 5.30 0.00
 -8 2 5 -4.68 0.00
 -6 2 5 -10.36 0.00
 -4 2 5 -10.76 0.00
 -2 2 5 5.86 0.00
 0 2 5 1.83 0.00
 2 2 5 -0.82 0.00
 4 2 5 -0.22 0.00
 6 2 5 -0.16 0.00
 8 2 5 0.01 0.00
 10 2 5 -0.38 0.00
 12 2 5 0.42 0.00
 14 2 5 1.17 0.00
 -21 3 5 -1.81 0.00
 -19 3 5 0.14 0.00
 -17 3 5 1.95 0.00
 -15 3 5 1.59 0.00
 -13 3 5 -3.80 0.00
 -11 3 5 -4.88 0.00
 -9 3 5 1.07 0.00
 -7 3 5 6.64 0.00
 -5 3 5 15.25 0.00
 -3 3 5 -4.05 0.00
 -1 3 5 -2.10 0.00
 1 3 5 0.62 0.00
 3 3 5 -1.34 0.00
 5 3 5 -0.40 0.00
 7 3 5 0.66 0.00
 9 3 5 0.20 0.00
 11 3 5 0.46 0.00
 13 3 5 -0.52 0.00
 15 3 5 0.45 0.00
 -20 4 5 0.91 0.00
 -18 4 5 0.29 0.00
 -16 4 5 -1.65 0.00
 -14 4 5 0.05 0.00
 -12 4 5 2.46 0.00
 -10 4 5 -1.44 0.00
 -8 4 5 3.16 0.00
 -6 4 5 -13.42 0.00
 -4 4 5 2.41 0.00
 -2 4 5 2.10 0.00
 0 4 5 2.34 0.00
 2 4 5 0.24 0.00
 4 4 5 -0.28 0.00
 6 4 5 -0.09 0.00
 8 4 5 -0.32 0.00
 10 4 5 0.54 0.00
 12 4 5 0.36 0.00
 14 4 5 -1.99 0.00
 -21 5 5 1.45 0.00
 -19 5 5 0.90 0.00
 -17 5 5 -1.64 0.00
 -15 5 5 -0.12 0.00
 -13 5 5 1.90 0.00
 -11 5 5 3.08 0.00
 -9 5 5 -1.86 0.00
 -7 5 5 5.51 0.00
 -5 5 5 -9.18 0.00
 -3 5 5 -0.23 0.00
 -1 5 5 -0.77 0.00
 1 5 5 -0.99 0.00
 3 5 5 0.82 0.00
 5 5 5 -0.22 0.00
 7 5 5 -0.12 0.00
 9 5 5 0.08 0.00
 11 5 5 -0.41 0.00
 13 5 5 -0.38 0.00
 -20 6 5 -0.78 0.00
 -18 6 5 0.83 0.00
 -16 6 5 0.95 0.00
 -14 6 5 -2.34 0.00
 -12 6 5 -2.19 0.00
 -10 6 5 -0.91 0.00
 -8 6 5 -7.07 0.00
 -6 6 5 17.07 0.00
 -4 6 5 3.50 0.00
 -2 6 5 -3.33 0.00
 0 6 5 -2.29 0.00
 2 6 5 0.91 0.00
 4 6 5 0.28 0.00
 6 6 5 2.04 0.00
 8 6 5 -0.59 0.00
 10 6 5 -0.50 0.00
 12 6 5 -0.73 0.00
 14 6 5 1.21 0.00
 -19 7 5 -0.96 0.00
 -17 7 5 0.42 0.00
 -15 7 5 0.46 0.00
 -13 7 5 0.77 0.00
 -11 7 5 0.92 0.00
 -9 7 5 6.14 0.00
 -7 7 5 -14.03 0.00
 -5 7 5 -3.19 0.00
 -3 7 5 2.65 0.00
 -1 7 5 3.40 0.00
 1 7 5 1.32 0.00
 3 7 5 -0.11 0.00
 5 7 5 -1.09 0.00
 7 7 5 -1.05 0.00
 9 7 5 -0.12 0.00
 11 7 5 0.90 0.00
 13 7 5 0.98 0.00
 -18 8 5 -1.44 0.00
 -16 8 5 -0.33 0.00
 -14 8 5 1.48 0.00
 -12 8 5 -2.48 0.00
 -10 8 5 -2.44 0.00
 -8 8 5 10.65 0.00
 -6 8 5 -3.51 0.00
 -4 8 5 -1.39 0.00
 -2 8 5 -1.86 0.00
 0 8 5 -1.21 0.00
 2 8 5 -1.38 0.00
 4 8 5 0.47 0.00
 6 8 5 -0.21 0.00
 8 8 5 0.12 0.00
 10 8 5 -0.84 0.00
 12 8 5 0.43 0.00
 -19 9 5 1.71 0.00
 -17 9 5 1.62 0.00
 -15 9 5 -0.16 0.00
 -13 9 5 -0.49 0.00
 -11 9 5 3.17 0.00
 -9 9 5 -8.15 0.00
 -7 9 5 5.11 0.00
 -5 9 5 2.92 0.00
 -3 9 5 -1.55 0.00
 -1 9 5 0.35 0.00
 1 9 5 1.22 0.00
 3 9 5 -0.24 0.00
 5 9 5 -0.13 0.00
 7 9 5 0.87 0.00
 9 9 5 0.54 0.00
 11 9 5 0.83 0.00
 13 9 5 -1.57 0.00
 -18 10 5 0.06 0.00
 -16 10 5 -2.10 0.00
 -14 10 5 0.55 0.00
 -12 10 5 -1.53 0.00
 -10 10 5 3.66 0.00
 -8 10 5 -3.93 0.00
 -6 10 5 -0.39 0.00
 -4 10 5 0.24 0.00
 -2 10 5 1.40 0.00
 0 10 5 0.78 0.00
 2 10 5 -0.81 0.00
 4 10 5 -0.32 0.00
 6 10 5 -0.66 0.00
 8 10 5 0.44 0.00
 10 10 5 0.16 0.00
 12 10 5 0.86 0.00
 -17 11 5 -0.99 0.00
 -15 11 5 1.12 0.00
 -13 11 5 1.68 0.00
 -11 11 5 -3.00 0.00
 -9 11 5 5.51 0.00
 -7 11 5 -1.03 0.00
 -5 11 5 -1.06 0.00
 -3 11 5 0.82 0.00
 -1 11 5 -1.66 0.00
 1 11 5 -0.84 0.00
 3 11 5 0.99 0.00
 5 11 5 1.67 0.00
 7 11 5 0.01 0.00
 9 11 5 -0.15 0.00
 11 11 5 -1.95 0.00
 -16 12 5 1.63 0.00
 -14 12 5 -1.66 0.00
 -12 12 5 1.79 0.00
 -10 12 5 -3.78 0.00
 -8 12 5 0.75 0.00
 -6 12 5 -1.33 0.00
 -4 12 5 -0.12 0.00
 -2 12 5 -0.38 0.00
 0 12 5 0.95 0.00
 2 12 5 1.67 0.00
 4 12 5 -2.15 0.00
 6 12 5 -0.40 0.00
 8 12 5 -0.47 0.00
 10 12 5 -0.34 0.00
 -15 13 5 -1.59 0.00
 -13 13 5 1.17 0.00
 -11 13 5 -0.39 0.00
 -9 13 5 -1.59 0.00
 -7 13 5 0.86 0.00
 -5 13 5 1.34 0.00
 -3 13 5 1.80 0.00
 -1 13 5 0.15 0.00
 1 13 5 -1.48 0.00
 3 13 5 -0.17 0.00
 5 13 5 -0.78 0.00
 7 13 5 -0.03 0.00
 9 13 5 0.86 0.00
 -14 14 5 0.05 0.00
 -12 14 5 0.09 0.00
 -10 14 5 3.81 0.00
 -8 14 5 -0.57 0.00
 -6 14 5 0.05 0.00
 -4 14 5 -1.00 0.00
 -2 14 5 -1.63 0.00
 0 14 5 -0.56 0.00
 2 14 5 1.70 0.00
 4 14 5 1.65 0.00
 6 14 5 0.56 0.00
 8 14 5 0.77 0.00
 -11 15 5 -1.81 0.00
 -9 15 5 -0.46 0.00
 -7 15 5 0.15 0.00
 -5 15 5 -0.24 0.00
 -3 15 5 -1.60 0.00
 -1 15 5 1.13 0.00
 1 15 5 0.80 0.00
 3 15 5 -2.11 0.00
 5 15 5 -0.23 0.00
 -10 16 5 -1.05 0.00
 -8 16 5 -0.16 0.00
 -6 16 5 1.69 0.00
 -4 16 5 1.66 0.00
 -2 16 5 0.62 0.00
 0 16 5 -0.57 0.00
 2 16 5 -2.13 0.00
 4 16 5 0.57 0.00
 -7 17 5 -1.70 0.00
 -5 17 5 -1.47 0.00
 -3 17 5 -0.81 0.00
 -1 17 5 1.51 0.00
 1 17 5 1.13 0.00
 -20 0 6 1.31 0.00
 -18 0 6 -0.41 0.00
 -16 0 6 -2.73 0.00
 -14 0 6 -1.64 0.00
 -12 0 6 -1.85 0.00
 -10 0 6 5.15 0.00
 -8 0 6 7.25 0.00
 -6 0 6 1.50 0.00
 -4 0 6 -1.46 0.00
 -2 0 6 -3.62 0.00
 0 0 6 -2.25 0.00
 4 0 6 2.45 0.00
 6 0 6 -0.46 0.00
 8 0 6 -1.17 0.00
 10 0 6 0.05 0.00
 12 0 6 -0.39 0.00
 14 0 6 -1.53 0.00
 -21 1 6 -0.59 0.00
 -19 1 6 -0.94 0.00
 -17 1 6 0.62 0.00
 -15 1 6 1.51 0.00
 -13 1 6 1.60 0.00
 -11 1 6 -0.52 0.00
 -9 1 6 -5.77 0.00
 -7 1 6 -6.09 0.00
 -5 1 6 0.52 0.00
 -3 1 6 5.40 0.00
 -1 1 6 0.83 0.00
 1 1 6 -0.47 0.00
 3 1 6 -0.13 0.00
 5 1 6 0.54 0.00
 7 1 6 -0.30 0.00
 9 1 6 -0.40 0.00
 11 1 6 0.67 0.00
 13 1 6 0.58 0.00
 -20 2 6 -0.51 0.00
 -18 2 6 0.09 0.00
 -16 2 6 1.58 0.00
 -14 2 6 -0.94 0.00
 -12 2 6 1.17 0.00
 -10 2 6 -0.55 0.00
 -8 2 6 3.27 0.00
 -6 2 6 3.62 0.00
 -4 2 6 -5.29 0.00
 -2 2 6 -0.43 0.00
 0 2 6 2.21 0.00
 2 2 6 -0.24 0.00
 4 2 6 -2.06 0.00
 6 2 6 0.14 0.00
 8 2 6 1.34 0.00
 10 2 6 -0.01 0.00
 12 2 6 0.28 0.00
 14 2 6 0.60 0.00
 -21 3 6 0.74 0.00
 -19 3 6 1.17 0.00
 -17 3 6 -1.40 0.00
 -15 3 6 -1.14 0.00
 -13 3 6 -1.57 0.00
 -11 3 6 -1.50 0.00
 -9 3 6 4.75 0.00
 -7 3 6 0.79 0.00
 -5 3 6 1.06 0.00
 -3 3 6 -3.18 0.00
 -1 3 6 -0.41 0.00
 1 3 6 0.68 0.00
 3 3 6 0.13 0.00
 5 3 6 -0.25 0.00
 7 3 6 -0.17 0.00
 9 3 6 0.30 0.00
 11 3 6 0.05 0.00
 13 3 6 -1.79 0.00
 -20 4 6 1.00 0.00
 -18 4 6 0.76 0.00
 -16 4 6 0.78 0.00
 -14 4 6 1.86 0.00
 -12 4 6 2.56 0.00
 -10 4 6 -2.13 0.00
 -8 4 6 -5.67 0.00
 -6 4 6 -6.14 0.00
 -4 4 6 7.42 0.00
 -2 4 6 2.19 0.00
 0 4 6 -2.26 0.00
 2 4 6 1.24 0.00
 4 4 6 0.03 0.00
 6 4 6 0.50 0.00
 8 4 6 0.08 0.00
 10 4 6 -0.37 0.00
 12 4 6 -0.34 0.00
 14 4 6 0.23 0.00
 -21 5 6 -0.57 0.00
 -19 5 6 -0.68 0.00
 -17 5 6 -0.16 0.00
 -15 5 6 -2.19 0.00
 -13 5 6 -1.75 0.00
 -11 5 6 1.34 0.00
 -9 5 6 0.82 0.00
 -7 5 6 9.90 0.00
 -5 5 6 -2.84 0.00
 -3 5 6 -3.78 0.00
 -1 5 6 -1.27 0.00
 1 5 6 -0.02 0.00
 3 5 6 0.25 0.00
 5 5 6 1.26 0.00
 7 5 6 -0.31 0.00
 9 5 6 -1.39 0.00
 11 5 6 -0.45 0.00
 13 5 6 1.43 0.00
 -20 6 6 -1.50 0.00
 -18 6 6 -0.13 0.00
 -16 6 6 -0.07 0.00
 -14 6 6 1.39 0.00
 -12 6 6 -2.41 0.00
 -10 6 6 0.93 0.00
 -8 6 6 -7.03 0.00
 -6 6 6 1.97 0.00
 -4 6 6 1.53 0.00
 -2 6 6 1.03 0.00
 0 6 6 1.63 0.00
 2 6 6 -0.98 0.00
 4 6 6 -0.35 0.00
 6 6 6 -0.66 0.00
 8 6 6 -0.08 0.00
 10 6 6 0.94 0.00
 12 6 6 0.73 0.00
 -19 7 6 -0.37 0.00
 -17 7 6 0.20 0.00
 -15 7 6 2.59 0.00
 -13 7 6 -0.70 0.00
 -11 7 6 1.22 0.00
 -9 7 6 5.82 0.00
 -7 7 6 -6.34 0.00
 -5 7 6 0.00 0.00
 -3 7 6 -0.10 0.00
 -1 7 6 -0.20 0.00
 1 7 6 -0.24 0.00
 3 7 6 0.64 0.00
 5 7 6 -1.18 0.00
 7 7 6 0.42 0.00
 9 7 6 -0.34 0.00
 11 7 6 0.52 0.00
 -18 8 6 1.61 0.00
 -16 8 6 -0.83 0.00
 -14 8 6 -0.36 0.00
 -12 8 6 -0.25 0.00
 -10 8 6 -5.21 0.00
 -8 8 6 7.73 0.00
 -6 8 6 1.35 0.00
 -4 8 6 -3.17 0.00
 -2 8 6 0.08 0.00
 0 8 6 0.54 0.00
 2 8 6 -0.08 0.00
 4 8 6 0.42 0.00
 6 8 6 -0.01 0.00
 8 8 6 1.15 0.00
 10 8 6 -0.90 0.00
 12 8 6 -0.58 0.00
 -19 9 6 0.65 0.00
 -17 9 6 -1.85 0.00
 -15 9 6 -1.32 0.00
 -13 9 6 2.05 0.00
 -11 9 6 1.00 0.00
 -9 9 6 -6.79 0.00
 -7 9 6 0.16 0.00
 -5 9 6 1.29 0.00
 -3 9 6 1.52 0.00
 -1 9 6 0.85 0.00
 1 9 6 -0.21 0.00
 3 9 6 -1.58 0.00
 5 9 6 -0.17 0.00
 7 9 6 0.23 0.00
 9 9 6 2.42 0.00
 11 9 6 -0.16 0.00
 -18 10 6 -2.84 0.00
 -16 10 6 1.41 0.00
 -14 10 6 0.23 0.00
 -12 10 6 -1.59 0.00
 -10 10 6 7.26 0.00
 -8 10 6 -1.31 0.00
 -6 10 6 -1.01 0.00
 -4 10 6 0.86 0.00
 -2 10 6 -1.70 0.00
 0 10 6 -1.11 0.00
 2 10 6 0.94 0.00
 4 10 6 1.53 0.00
 6 10 6 0.02 0.00
 8 10 6 -1.59 0.00
 10 10 6 -1.85 0.00
 -17 11 6 3.46 0.00
 -15 11 6 -1.93 0.00
 -13 11 6 2.62 0.00
 -11 11 6 -4.79 0.00
 -9 11 6 1.98 0.00
 -7 11 6 0.17 0.00
 -5 11 6 -0.30 0.00
 -3 11 6 -0.11 0.00
 -1 11 6 0.33 0.00
 1 11 6 0.82 0.00
 3 11 6 0.05 0.00
 5 11 6 -0.65 0.00
 7 11 6 0.37 0.00
 9 11 6 -1.20 0.00
 -16 12 6 -1.11 0.00
 -14 12 6 -1.10 0.00
 -12 12 6 1.27 0.00
 -10 12 6 -3.55 0.00
 -8 12 6 -0.87 0.00
 -6 12 6 -0.18 0.00
 -4 12 6 0.49 0.00
 -2 12 6 1.12 0.00
 0 12 6 -0.71 0.00
 2 12 6 -0.76 0.00
 4 12 6 -1.04 0.00
 6 12 6 -0.40 0.00
 8 12 6 0.52 0.00
 -15 13 6 1.41 0.00
 -13 13 6 -0.71 0.00
 -11 13 6 4.27 0.00
 -9 13 6 0.56 0.00
 -7 13 6 0.86 0.00
 -5 13 6 0.18 0.00
 -3 13 6 -1.16 0.00
 -1 13 6 -0.45 0.00
 1 13 6 0.60 0.00
 3 13 6 0.84 0.00
 5 13 6 0.95 0.00
 7 13 6 0.52 0.00
 -14 14 6 -1.50 0.00
 -12 14 6 -0.82 0.00
 -10 14 6 -0.11 0.00
 -8 14 6 -1.37 0.00
 -6 14 6 0.73 0.00
 -4 14 6 -1.19 0.00
 -2 14 6 0.92 0.00
 0 14 6 0.37 0.00
 2 14 6 -1.27 0.00
 4 14 6 0.81 0.00
 6 14 6 -0.25 0.00
 -11 15 6 -1.59 0.00
 -9 15 6 0.15 0.00
 -7 15 6 1.77 0.00
 -5 15 6 0.79 0.00
 -3 15 6 -0.59 0.00
 -1 15 6 -0.11 0.00
 1 15 6 -0.21 0.00
 3 15 6 -0.71 0.00
 5 15 6 0.19 0.00
 -10 16 6 0.63 0.00
 -8 16 6 -0.17 0.00
 -6 16 6 -1.90 0.00
 -4 16 6 -1.04 0.00
 -2 16 6 1.18 0.00
 0 16 6 0.87 0.00
 2 16 6 0.28 0.00
 -5 17 6 -0.19 0.00
 -3 17 6 2.13 0.00
 -21 1 7 -0.35 0.00
 -19 1 7 -0.83 0.00
 -17 1 7 1.45 0.00
 -15 1 7 0.83 0.00
 -13 1 7 1.32 0.00
 -11 1 7 -6.08 0.00
 -9 1 7 -3.00 0.00
 -7 1 7 5.30 0.00
 -5 1 7 1.30 0.00
 -3 1 7 -1.20 0.00
 -1 1 7 1.12 0.00
 1 1 7 1.70 0.00
 3 1 7 -2.25 0.00
 5 1 7 -0.82 0.00
 7 1 7 1.52 0.00
 9 1 7 -0.06 0.00
 11 1 7 0.48 0.00
 13 1 7 -0.92 0.00
 -20 2 7 -0.06 0.00
 -18 2 7 -0.77 0.00
 -16 2 7 -0.36 0.00
 -14 2 7 -1.26 0.00
 -12 2 7 2.60 0.00
 -10 2 7 6.67 0.00
 -8 2 7 0.22 0.00
 -6 2 7 -4.58 0.00
 -4 2 7 -2.87 0.00
 -2 2 7 -0.59 0.00
 0 2 7 -0.21 0.00
 2 2 7 0.65 0.00
 4 2 7 -1.02 0.00
 6 2 7 0.29 0.00
 8 2 7 0.50 0.00
 10 2 7 0.11 0.00
 12 2 7 -0.22 0.00
 -21 3 7 0.59 0.00
 -19 3 7 2.45 0.00
 -17 3 7 0.94 0.00
 -15 3 7 -0.36 0.00
 -13 3 7 -2.43 0.00
 -11 3 7 -1.35 0.00
 -9 3 7 -3.56 0.00
 -7 3 7 -0.54 0.00
 -5 3 7 7.26 0.00
 -3 3 7 2.21 0.00
 -1 3 7 -1.88 0.00
 1 3 7 -0.43 0.00
 3 3 7 1.60 0.00
 5 3 7 0.95 0.00
 7 3 7 -0.67 0.00
 9 3 7 -0.44 0.00
 11 3 7 -0.67 0.00
 13 3 7 0.76 0.00
 -20 4 7 -0.66 0.00
 -18 4 7 -0.43 0.00
 -16 4 7 -1.08 0.00
 -14 4 7 2.19 0.00
 -12 4 7 1.10 0.00
 -10 4 7 -0.75 0.00
 -8 4 7 1.64 0.00
 -6 4 7 -2.62 0.00
 -4 4 7 -1.28 0.00
 -2 4 7 0.04 0.00
 0 4 7 0.48 0.00
 2 4 7 -0.66 0.00
 4 4 7 0.79 0.00
 6 4 7 0.24 0.00
 8 4 7 -1.00 0.00
 10 4 7 -0.52 0.00
 12 4 7 0.32 0.00
 -21 5 7 -1.33 0.00
 -19 5 7 -2.36 0.00
 -17 5 7 -1.63 0.00
 -15 5 7 0.67 0.00
 -13 5 7 -2.64 0.00
 -11 5 7 2.02 0.00
 -9 5 7 1.26 0.00
 -7 5 7 0.80 0.00
 -5 5 7 -2.67 0.00
 -3 5 7 -1.24 0.00
 -1 5 7 1.66 0.00
 1 5 7 -0.87 0.00
 3 5 7 -0.09 0.00
 5 5 7 -1.31 0.00
 7 5 7 -0.74 0.00
 9 5 7 1.13 0.00
 11 5 7 0.56 0.00
 -20 6 7 1.09 0.00
 -18 6 7 1.93 0.00
 -16 6 7 2.22 0.00
 -14 6 7 1.20 0.00
 -12 6 7 -0.67 0.00
 -10 6 7 -1.30 0.00
 -8 6 7 -2.87 0.00
 -6 6 7 4.21 0.00
 -4 6 7 0.70 0.00
 -2 6 7 -0.33 0.00
 0 6 7 0.32 0.00
 2 6 7 0.30 0.00
 4 6 7 -0.55 0.00
 6 6 7 0.94 0.00
 8 6 7 0.88 0.00
 10 6 7 0.38 0.00
 12 6 7 -0.47 0.00
 -19 7 7 1.50 0.00
 -17 7 7 -0.48 0.00
 -15 7 7 -1.48 0.00
 -13 7 7 1.29 0.00
 -11 7 7 -0.96 0.00
 -9 7 7 3.67 0.00
 -7 7 7 -1.59 0.00
 -5 7 7 -2.48 0.00
 -3 7 7 0.73 0.00
 -1 7 7 -0.09 0.00
 1 7 7 0.67 0.00
 3 7 7 0.80 0.00
 5 7 7 -0.64 0.00
 7 7 7 0.08 0.00
 9 7 7 -1.00 0.00
 11 7 7 -0.37 0.00
 -18 8 7 -2.12 0.00
 -16 8 7 -2.20 0.00
 -14 8 7 0.82 0.00
 -12 8 7 -0.65 0.00
 -10 8 7 -3.40 0.00
 -8 8 7 2.28 0.00
 -6 8 7 0.50 0.00
 -4 8 7 0.50 0.00
 -2 8 7 0.61 0.00
 0 8 7 -0.01 0.00
 2 8 7 -2.01 0.00
 4 8 7 -0.34 0.00
 6 8 7 0.18 0.00
 8 8 7 2.48 0.00
 10 8 7 -0.69 0.00
 -19 9 7 -3.01 0.00
 -17 9 7 2.47 0.00
 -15 9 7 -1.34 0.00
 -13 9 7 1.90 0.00
 -11 9 7 3.75 0.00
 -9 9 7 -3.75 0.00
 -7 9 7 -0.74 0.00
 -5 9 7 1.08 0.00
 -3 9 7 -0.95 0.00
 -1 9 7 -0.90 0.00
 1 9 7 0.35 0.00
 3 9 7 1.00 0.00
 5 9 7 0.48 0.00
 7 9 7 -2.29 0.00
 9 9 7 0.29 0.00
 -18 10 7 3.37 0.00
 -16 10 7 0.84 0.00
 -14 10 7 -0.42 0.00
 -12 10 7 -2.49 0.00
 -10 10 7 4.17 0.00
 -8 10 7 0.78 0.00
 -6 10 7 -0.27 0.00
 -4 10 7 0.34 0.00
 -2 10 7 0.32 0.00
 0 10 7 -0.21 0.00
 2 10 7 0.80 0.00
 4 10 7 0.44 0.00
 6 10 7 1.47 0.00
 8 10 7 -3.92 0.00
 -17 11 7 -2.09 0.00
 -15 11 7 0.18 0.00
 -13 11 7 0.23 0.00
 -11 11 7 -4.88 0.00
 -9 11 7 0.05 0.00
 -7 11 7 -0.38 0.00
 -5 11 7 -0.54 0.00
 -3 11 7 0.63 0.00
 -1 11 7 -0.16 0.00
 1 11 7 -0.28 0.00
 3 11 7 -1.80 0.00
 5 11 7 -0.35 0.00
 7 11 7 1.80 0.00
 -16 12 7 1.59 0.00
 -14 12 7 -2.39 0.00
 -12 12 7 4.83 0.00
 -10 12 7 0.10 0.00
 -8 12 7 -0.99 0.00
 -6 12 7 -0.09 0.00
 -4 12 7 -0.60 0.00
 -2 12 7 0.18 0.00
 0 12 7 0.48 0.00
 2 12 7 -0.17 0.00
 4 12 7 1.00 0.00
 6 12 7 -2.12 0.00
 -15 13 7 1.38 0.00
 -13 13 7 -1.53 0.00
 -11 13 7 1.25 0.00
 -9 13 7 -1.08 0.00
 -7 13 7 2.17 0.00
 -5 13 7 0.13 0.00
 -3 13 7 0.11 0.00
 -1 13 7 -0.40 0.00
 1 13 7 0.16 0.00
 3 13 7 0.70 0.00
 5 13 7 1.19 0.00
 -12 14 7 -1.61 0.00
 -10 14 7 -1.57 0.00
 -8 14 7 2.15 0.00
 -6 14 7 0.38 0.00
 -4 14 7 -0.96 0.00
 -2 14 7 0.04 0.00
 0 14 7 0.19 0.00
 2 14 7 -0.15 0.00
 4 14 7 -0.73 0.00
 -11 15 7 1.20 0.00
 -9 15 7 2.29 0.00
 -7 15 7 -3.15 0.00
 -5 15 7 -1.58 0.00
 -3 15 7 0.51 0.00
 -1 15 7 1.17 0.00
 1 15 7 -0.55 0.00
 3 15 7 -0.51 0.00
 -8 16 7 -2.02 0.00
 -6 16 7 0.71 0.00
 -4 16 7 3.02 0.00
 -2 16 7 -0.91 0.00
 0 16 7 -1.56 0.00
 -20 0 8 -2.08 0.00
 -18 0 8 -0.02 0.00
 -16 0 8 -0.20 0.00
 -14 0 8 -1.86 0.00
 -12 0 8 -6.52 0.00
 -10 0 8 -0.75 0.00
 -8 0 8 7.04 0.00
 -6 0 8 2.14 0.00
 -4 0 8 -2.19 0.00
 -2 0 8 -0.31 0.00
 0 0 8 1.66 0.00
 2 0 8 -0.19 0.00
 4 0 8 -3.11 0.00
 6 0 8 0.31 0.00
 8 0 8 -0.75 0.00
 10 0 8 0.57 0.00
 -21 1 8 -0.45 0.00
 -19 1 8 -0.06 0.00
 -17 1 8 0.94 0.00
 -15 1 8 1.28 0.00
 -13 1 8 2.09 0.00
 -11 1 8 2.93 0.00
 -9 1 8 -2.34 0.00
 -7 1 8 -3.23 0.00
 -5 1 8 0.14 0.00
 -3 1 8 0.08 0.00
 -1 1 8 -0.22 0.00
 1 1 8 -0.13 0.00
 3 1 8 -0.45 0.00
 5 1 8 0.95 0.00
 7 1 8 0.58 0.00
 9 1 8 0.17 0.00
 11 1 8 0.54 0.00
 -20 2 8 2.30 0.00
 -18 2 8 0.64 0.00
 -16 2 8 -1.57 0.00
 -14 2 8 -1.47 0.00
 -12 2 8 2.58 0.00
 -10 2 8 -0.10 0.00
 -8 2 8 -1.90 0.00
 -6 2 8 2.05 0.00
 -4 2 8 1.81 0.00
 -2 2 8 -0.75 0.00
 0 2 8 -1.06 0.00
 2 2 8 0.96 0.00
 4 2 8 1.85 0.00
 6 2 8 -0.93 0.00
 8 2 8 0.16 0.00
 10 2 8 -0.49 0.00
 -21 3 8 0.67 0.00
 -19 3 8 -0.17 0.00
 -17 3 8 -1.15 0.00
 -15 3 8 1.49 0.00
 -13 3 8 -2.58 0.00
 -11 3 8 -3.37 0.00
 -9 3 8 2.33 0.00
 -7 3 8 0.60 0.00
 -5 3 8 -0.83 0.00
 -3 3 8 0.03 0.00
 -1 3 8 1.30 0.00
 1 3 8 -0.97 0.00
 3 3 8 0.97 0.00
 5 3 8 0.34 0.00
 7 3 8 -1.25 0.00
 9 3 8 -0.29 0.00
 11 3 8 -1.76 0.00
 -20 4 8 -3.00 0.00
 -18 4 8 -1.70 0.00
 -16 4 8 1.01 0.00
 -14 4 8 1.02 0.00
 -12 4 8 3.22 0.00
 -10 4 8 1.03 0.00
 -8 4 8 -1.37 0.00
 -6 4 8 -2.95 0.00
 -4 4 8 -1.34 0.00
 -2 4 8 0.71 0.00
 0 4 8 0.33 0.00
 2 4 8 -0.52 0.00
 4 4 8 -2.17 0.00
 6 4 8 -0.15 0.00
 8 4 8 0.82 0.00
 10 4 8 0.70 0.00
 -21 5 8 0.70 0.00
 -19 5 8 2.18 0.00
 -17 5 8 0.92 0.00
 -15 5 8 -0.98 0.00
 -13 5 8 -0.56 0.00
 -11 5 8 -1.52 0.00
 -9 5 8 0.25 0.00
 -7 5 8 4.72 0.00
 -5 5 8 0.29 0.00
 -3 5 8 -0.46 0.00
 -1 5 8 -1.04 0.00
 1 5 8 0.52 0.00
 3 5 8 0.12 0.00
 5 5 8 0.21 0.00
 7 5 8 0.74 0.00
 9 5 8 0.88 0.00
 11 5 8 0.51 0.00
 -20 6 8 1.75 0.00
 -18 6 8 0.65 0.00
 -16 6 8 -0.96 0.00
 -14 6 8 1.98 0.00
 -12 6 8 -1.80 0.00
 -10 6 8 -1.21 0.00
 -8 6 8 -1.73 0.00
 -6 6 8 -0.54 0.00
 -4 6 8 0.97 0.00
 -2 6 8 0.36 0.00
 0 6 8 1.26 0.00
 2 6 8 0.33 0.00
 4 6 8 0.40 0.00
 6 6 8 0.27 0.00
 8 6 8 -0.44 0.00
 10 6 8 -0.78 0.00
 -19 7 8 -2.76 0.00
 -17 7 8 -1.04 0.00
 -15 7 8 -2.23 0.00
 -13 7 8 1.31 0.00
 -11 7 8 2.28 0.00
 -9 7 8 1.98 0.00
 -7 7 8 -1.58 0.00
 -5 7 8 0.21 0.00
 -3 7 8 0.42 0.00
 -1 7 8 -0.09 0.00
 1 7 8 -0.99 0.00
 3 7 8 -0.85 0.00
 5 7 8 -0.11 0.00
 7 7 8 0.11 0.00
 9 7 8 -0.95 0.00
 -18 8 8 1.90 0.00
 -16 8 8 0.67 0.00
 -14 8 8 0.53 0.00
 -12 8 8 -0.45 0.00
 -10 8 8 -2.63 0.00
 -8 8 8 0.53 0.00
 -6 8 8 0.35 0.00
 -4 8 8 -0.69 0.00
 -2 8 8 -0.17 0.00
 0 8 8 -0.77 0.00
 2 8 8 -0.44 0.00
 4 8 8 1.23 0.00
 6 8 8 -1.03 0.00
 8 8 8 1.00 0.00
 -17 9 8 1.15 0.00
 -15 9 8 0.01 0.00
 -13 9 8 -0.35 0.00
 -11 9 8 1.70 0.00
 -9 9 8 -0.59 0.00
 -7 9 8 -0.18 0.00
 -5 9 8 0.81 0.00
 -3 9 8 0.75 0.00
 -1 9 8 -0.81 0.00
 1 9 8 1.35 0.00
 3 9 8 0.44 0.00
 5 9 8 0.55 0.00
 7 9 8 -2.85 0.00
 9 9 8 0.90 0.00
 -18 10 8 -2.64 0.00
 -16 10 8 2.32 0.00
 -14 10 8 -2.58 0.00
 -12 10 8 -2.13 0.00
 -10 10 8 3.62 0.00
 -8 10 8 0.11 0.00
 -6 10 8 -0.52 0.00
 -4 10 8 -0.54 0.00
 -2 10 8 -0.04 0.00
 0 10 8 0.08 0.00
 2 10 8 -1.58 0.00
 4 10 8 1.26 0.00
 6 10 8 2.34 0.00
 8 10 8 -0.03 0.00
 -17 11 8 -1.43 0.00
 -15 11 8 -0.37 0.00
 -13 11 8 2.25 0.00
 -11 11 8 -2.26 0.00
 -9 11 8 -2.14 0.00
 -7 11 8 -0.47 0.00
 -5 11 8 -0.17 0.00
 -3 11 8 -0.32 0.00
 -1 11 8 0.42 0.00
 1 11 8 0.69 0.00
 3 11 8 -0.56 0.00
 5 11 8 -4.19 0.00
 7 11 8 3.15 0.00
 -16 12 8 0.80 0.00
 -14 12 8 -0.18 0.00
 -12 12 8 3.25 0.00
 -10 12 8 -1.87 0.00
 -8 12 8 2.01 0.00
 -6 12 8 0.81 0.00
 -4 12 8 0.30 0.00
 -2 12 8 0.54 0.00
 0 12 8 -0.62 0.00
 2 12 8 1.85 0.00
 4 12 8 0.64 0.00
 6 12 8 -0.84 0.00
 -13 13 8 -2.64 0.00
 -11 13 8 -1.33 0.00
 -9 13 8 3.06 0.00
 -7 13 8 0.44 0.00
 -5 13 8 -0.57 0.00
 -3 13 8 -0.54 0.00
 -1 13 8 0.01 0.00
 1 13 8 -0.32 0.00
 3 13 8 -0.82 0.00
 -12 14 8 0.90 0.00
 -10 14 8 2.21 0.00
 -8 14 8 -3.23 0.00
 -6 14 8 -1.56 0.00
 -4 14 8 0.18 0.00
 -2 14 8 0.84 0.00
 0 14 8 -1.22 0.00
 2 14 8 -0.17 0.00
 -9 15 8 -2.67 0.00
 -7 15 8 0.12 0.00
 -5 15 8 2.05 0.00
 -3 15 8 -0.62 0.00
 -1 15 8 -0.49 0.00
 -21 1 9 2.03 0.00
 -19 1 9 0.81 0.00
 -17 1 9 0.92 0.00
 -15 1 9 2.28 0.00
 -13 1 9 4.28 0.00
 -11 1 9 -2.62 0.00
 -9 1 9 -3.02 0.00
 -7 1 9 -0.65 0.00
 -5 1 9 1.56 0.00
 -3 1 9 0.07 0.00
 -1 1 9 -0.29 0.00
 1 1 9 -1.41 0.00
 3 1 9 4.14 0.00
 5 1 9 0.51 0.00
 7 1 9 1.00 0.00
 9 1 9 -0.35 0.00
 -20 2 9 0.19 0.00
 -18 2 9 -1.69 0.00
 -16 2 9 -2.56 0.00
 -14 2 9 -2.74 0.00
 -12 2 9 -1.44 0.00
 -10 2 9 3.42 0.00
 -8 2 9 1.10 0.00
 -6 2 9 -1.67 0.00
 -4 2 9 -0.54 0.00
 -2 2 9 0.79 0.00
 0 2 9 0.55 0.00
 2 2 9 -0.37 0.00
 4 2 9 -1.02 0.00
 6 2 9 -1.20 0.00
 8 2 9 0.69 0.00
 10 2 9 -2.08 0.00
 -21 3 9 -1.70 0.00
 -19 3 9 -0.62 0.00
 -17 3 9 2.03 0.00
 -15 3 9 0.45 0.00
 -13 3 9 0.65 0.00
 -11 3 9 0.22 0.00
 -9 3 9 -0.55 0.00
 -7 3 9 -0.16 0.00
 -5 3 9 -0.31 0.00
 -3 3 9 0.81 0.00
 -1 3 9 -0.81 0.00
 1 3 9 0.77 0.00
 3 3 9 -1.92 0.00
 5 3 9 0.56 0.00
 7 3 9 -0.51 0.00
 9 3 9 0.11 0.00
 -20 4 9 0.79 0.00
 -18 4 9 0.07 0.00
 -16 4 9 -1.17 0.00
 -14 4 9 2.67 0.00
 -12 4 9 0.24 0.00
 -10 4 9 -1.12 0.00
 -8 4 9 2.60 0.00
 -6 4 9 0.08 0.00
 -4 4 9 -0.94 0.00
 -2 4 9 -1.62 0.00
 0 4 9 0.80 0.00
 2 4 9 0.08 0.00
 4 4 9 -1.31 0.00
 6 4 9 0.93 0.00
 8 4 9 0.48 0.00
 10 4 9 2.08 0.00
 -19 5 9 0.66 0.00
 -17 5 9 -0.50 0.00
 -15 5 9 -0.15 0.00
 -13 5 9 -3.34 0.00
 -11 5 9 -0.83 0.00
 -9 5 9 -0.81 0.00
 -7 5 9 -0.12 0.00
 -5 5 9 0.47 0.00
 -3 5 9 0.87 0.00
 -1 5 9 1.11 0.00
 1 5 9 -0.49 0.00
 3 5 9 2.26 0.00
 5 5 9 -0.08 0.00
 7 5 9 0.99 0.00
 9 5 9 -1.42 0.00
 -20 6 9 -2.27 0.00
 -18 6 9 0.06 0.00
 -16 6 9 -0.29 0.00
 -14 6 9 1.36 0.00
 -12 6 9 2.11 0.00
 -10 6 9 1.49 0.00
 -8 6 9 -2.43 0.00
 -6 6 9 0.77 0.00
 -4 6 9 0.45 0.00
 -2 6 9 1.00 0.00
 0 6 9 -0.13 0.00
 2 6 9 -1.80 0.00
 4 6 9 1.18 0.00
 6 6 9 -1.36 0.00
 8 6 9 -1.38 0.00
 -19 7 9 0.67 0.00
 -17 7 9 1.37 0.00
 -15 7 9 -1.32 0.00
 -13 7 9 -0.18 0.00
 -11 7 9 -0.14 0.00
 -9 7 9 1.32 0.00
 -7 7 9 -0.41 0.00
 -5 7 9 -0.82 0.00
 -3 7 9 -0.18 0.00
 -1 7 9 -2.37 0.00
 1 7 9 0.09 0.00
 3 7 9 0.38 0.00
 5 7 9 -0.82 0.00
 7 7 9 0.32 0.00
 -18 8 9 -0.51 0.00
 -16 8 9 2.30 0.00
 -14 8 9 -0.97 0.00
 -12 8 9 -1.92 0.00
 -10 8 9 -1.73 0.00
 -8 8 9 0.15 0.00
 -6 8 9 0.55 0.00
 -4 8 9 0.63 0.00
 -2 8 9 0.06 0.00
 0 8 9 0.52 0.00
 2 8 9 -0.10 0.00
 4 8 9 -0.91 0.00
 6 8 9 1.40 0.00
 8 8 9 0.80 0.00
 -17 9 9 0.03 0.00
 -15 9 9 -0.74 0.00
 -13 9 9 0.99 0.00
 -11 9 9 4.25 0.00
 -9 9 9 0.10 0.00
 -7 9 9 0.03 0.00
 -5 9 9 -0.45 0.00
 -3 9 9 -0.40 0.00
 -1 9 9 0.33 0.00
 1 9 9 0.26 0.00
 3 9 9 1.84 0.00
 5 9 9 1.04 0.00
 7 9 9 -1.33 0.00
 -16 10 9 -0.76 0.00
 -14 10 9 -0.77 0.00
 -12 10 9 -1.66 0.00
 -10 10 9 -1.13 0.00
 -8 10 9 -0.06 0.00
 -6 10 9 0.12 0.00
 -4 10 9 -1.33 0.00
 -2 10 9 0.64 0.00
 0 10 9 0.12 0.00
 2 10 9 0.29 0.00
 4 10 9 -2.94 0.00
 6 10 9 1.59 0.00
 -15 11 9 2.23 0.00
 -13 11 9 2.01 0.00
 -11 11 9 -3.33 0.00
 -9 11 9 0.80 0.00
 -7 11 9 0.08 0.00
 -5 11 9 1.36 0.00
 -3 11 9 0.77 0.00
 -1 11 9 -0.97 0.00
 1 11 9 1.70 0.00
 3 11 9 -2.54 0.00
 5 11 9 -0.62 0.00
 -14 12 9 -1.11 0.00
 -12 12 9 1.55 0.00
 -10 12 9 1.65 0.00
 -8 12 9 0.76 0.00
 -6 12 9 -0.96 0.00
 -4 12 9 0.48 0.00
 -2 12 9 0.31 0.00
 0 12 9 -1.42 0.00
 2 12 9 0.79 0.00
 4 12 9 4.02 0.00
 -13 13 9 -1.17 0.00
 -11 13 9 1.66 0.00
 -9 13 9 -1.45 0.00
 -7 13 9 -0.59 0.00
 -5 13 9 -0.29 0.00
 -3 13 9 -1.75 0.00
 -1 13 9 0.64 0.00
 1 13 9 -1.39 0.00
 -10 14 9 -2.11 0.00
 -8 14 9 -0.54 0.00
 -6 14 9 0.23 0.00
 -4 14 9 0.42 0.00
 -2 14 9 0.26 0.00
 0 14 9 1.15 0.00
 -7 15 9 0.69 0.00
 -5 15 9 1.01 0.00
 -20 0 10 0.67 0.00
 -18 0 10 3.86 0.00
 -16 0 10 1.85 0.00
 -14 0 10 3.52 0.00
 -12 0 10 -5.23 0.00
 -10 0 10 -1.29 0.00
 -8 0 10 -0.56 0.00
 -6 0 10 1.07 0.00
 -4 0 10 -0.30 0.00
 -2 0 10 0.20 0.00
 0 0 10 -1.18 0.00
 2 0 10 4.48 0.00
 4 0 10 0.98 0.00
 6 0 10 0.79 0.00
 8 0 10 -0.32 0.00
 -21 1 10 0.36 0.00
 -19 1 10 -1.18 0.00
 -17 1 10 -2.20 0.00
 -15 1 10 -0.93 0.00
 -13 1 10 0.36 0.00
 -11 1 10 1.75 0.00
 -9 1 10 0.02 0.00
 -7 1 10 -1.57 0.00
 -5 1 10 -0.52 0.00
 -3 1 10 1.01 0.00
 -1 1 10 0.42 0.00
 1 1 10 -1.45 0.00
 3 1 10 -0.79 0.00
 5 1 10 -0.54 0.00
 7 1 10 1.50 0.00
 9 1 10 -1.00 0.00
 -20 2 10 -0.02 0.00
 -18 2 10 0.14 0.00
 -16 2 10 -1.95 0.00
 -14 2 10 -1.55 0.00
 -12 2 10 2.78 0.00
 -10 2 10 0.07 0.00
 -8 2 10 1.72 0.00
 -6 2 10 0.43 0.00
 -4 2 10 0.40 0.00
 -2 2 10 -2.06 0.00
 0 2 10 2.01 0.00
 2 2 10 -1.72 0.00
 4 2 10 -0.54 0.00
 6 2 10 -0.95 0.00
 8 2 10 -0.54 0.00
 -21 3 10 -0.38 0.00
 -19 3 10 0.08 0.00
 -17 3 10 1.33 0.00
 -15 3 10 3.40 0.00
 -13 3 10 -0.91 0.00
 -11 3 10 -2.03 0.00
 -9 3 10 0.59 0.00
 -7 3 10 0.97 0.00
 -5 3 10 -0.75 0.00
 -3 3 10 -0.99 0.00
 -1 3 10 0.15 0.00
 1 3 10 0.89 0.00
 3 3 10 -0.70 0.00
 5 3 10 0.72 0.00
 7 3 10 -1.09 0.00
 -20 4 10 -0.28 0.00
 -18 4 10 -1.88 0.00
 -16 4 10 0.16 0.00
 -14 4 10 -1.37 0.00
 -12 4 10 -0.23 0.00
 -10 4 10 0.43 0.00
 -8 4 10 -1.51 0.00
 -6 4 10 -0.77 0.00
 -4 4 10 0.16 0.00
 -2 4 10 2.46 0.00
 0 4 10 -1.65 0.00
 2 4 10 1.64 0.00
 4 4 10 -0.30 0.00
 6 4 10 2.06 0.00
 8 4 10 -0.64 0.00
 -19 5 10 1.04 0.00
 -17 5 10 1.88 0.00
 -15 5 10 -0.95 0.00
 -13 5 10 -0.25 0.00
 -11 5 10 1.31 0.00
 -9 5 10 -1.33 0.00
 -7 5 10 1.27 0.00
 -5 5 10 1.30 0.00
 -3 5 10 1.10 0.00
 -1 5 10 -0.56 0.00
 1 5 10 -1.37 0.00
 3 5 10 2.68 0.00
 5 5 10 -1.57 0.00
 7 5 10 -0.75 0.00
 -20 6 10 0.06 0.00
 -18 6 10 0.60 0.00
 -16 6 10 -0.41 0.00
 -14 6 10 0.99 0.00
 -12 6 10 0.11 0.00
 -10 6 10 0.31 0.00
 -8 6 10 -0.54 0.00
 -6 6 10 -0.57 0.00
 -4 6 10 -0.52 0.00
 -2 6 10 -2.45 0.00
 0 6 10 0.86 0.00
 2 6 10 -1.73 0.00
 4 6 10 -0.53 0.00
 6 6 10 -1.16 0.00
 -19 7 10 -0.71 0.00
 -17 7 10 -0.11 0.00
 -15 7 10 -1.12 0.00
 -13 7 10 -0.43 0.00
 -11 7 10 -1.38 0.00
 -9 7 10 1.01 0.00
 -7 7 10 -0.57 0.00
 -5 7 10 -0.21 0.00
 -3 7 10 0.67 0.00
 -1 7 10 -0.39 0.00
 1 7 10 1.09 0.00
 3 7 10 -2.57 0.00
 5 7 10 4.00 0.00
 7 7 10 0.42 0.00
 -18 8 10 -0.91 0.00
 -16 8 10 1.43 0.00
 -14 8 10 0.44 0.00
 -12 8 10 2.44 0.00
 -10 8 10 -0.42 0.00
 -8 8 10 0.48 0.00
 -6 8 10 0.27 0.00
 -4 8 10 -0.66 0.00
 -2 8 10 1.59 0.00
 0 8 10 -0.09 0.00
 2 8 10 2.01 0.00
 4 8 10 0.03 0.00
 6 8 10 -0.82 0.00
 -17 9 10 -2.13 0.00
 -15 9 10 -0.91 0.00
 -13 9 10 -0.46 0.00
 -11 9 10 0.14 0.00
 -9 9 10 0.32 0.00
 -7 9 10 0.03 0.00
 -5 9 10 0.34 0.00
 -3 9 10 -1.18 0.00
 -1 9 10 -0.28 0.00
 1 9 10 1.96 0.00
 3 9 10 -0.30 0.00
 5 9 10 -1.77 0.00
 -16 10 10 0.76 0.00
 -14 10 10 0.18 0.00
 -12 10 10 -2.28 0.00
 -10 10 10 -0.60 0.00
 -8 10 10 0.11 0.00
 -6 10 10 0.55 0.00
 -4 10 10 0.33 0.00
 -2 10 10 0.09 0.00
 0 10 10 -0.59 0.00
 2 10 10 -4.07 0.00
 4 10 10 0.72 0.00
 -15 11 10 1.17 0.00
 -13 11 10 2.54 0.00
 -11 11 10 -0.68 0.00
 -9 11 10 0.30 0.00
 -7 11 10 -1.66 0.00
 -5 11 10 1.77 0.00
 -3 11 10 -0.67 0.00
 -1 11 10 0.31 0.00
 1 11 10 0.37 0.00
 3 11 10 2.62 0.00
 -14 12 10 -1.42 0.00
 -12 12 10 0.94 0.00
 -10 12 10 0.48 0.00
 -8 12 10 1.12 0.00
 -6 12 10 -1.13 0.00
 -4 12 10 -1.79 0.00
 -2 12 10 1.61 0.00
 0 12 10 -1.61 0.00
 2 12 10 1.06 0.00
 -11 13 10 0.56 0.00
 -9 13 10 -1.30 0.00
 -7 13 10 0.48 0.00
 -5 13 10 -0.65 0.00
 -3 13 10 -0.22 0.00
 -1 13 10 1.16 0.00
 -8 14 10 -0.27 0.00
 -6 14 10 1.23 0.00
 -4 14 10 2.28 0.00
 -19 1 11 -3.02 0.00
 -17 1 11 -0.86 0.00
 -15 1 11 -1.18 0.00
 -13 1 11 5.06 0.00
 -11 1 11 0.00 0.00
 -9 1 11 0.11 0.00
 -7 1 11 0.38 0.00
 -5 1 11 0.67 0.00
 -3 1 11 -1.97 0.00
 -1 1 11 -0.03 0.00
 1 1 11 -0.76 0.00
 3 1 11 -0.75 0.00
 5 1 11 0.09 0.00
 7 1 11 -0.36 0.00
 -20 2 11 0.49 0.00
 -18 2 11 0.81 0.00
 -16 2 11 1.54 0.00
 -14 2 11 -1.92 0.00
 -12 2 11 -2.20 0.00
 -10 2 11 1.14 0.00
 -8 2 11 1.79 0.00
 -6 2 11 -0.42 0.00
 -2 2 11 0.94 0.00
 0 2 11 1.36 0.00
 2 2 11 -0.59 0.00
 4 2 11 0.71 0.00
 6 2 11 -2.68 0.00
 -19 3 11 -1.46 0.00
 -17 3 11 1.79 0.00
 -15 3 11 0.59 0.00
 -13 3 11 -0.99 0.00
 -11 3 11 0.33 0.00
 -9 3 11 -2.08 0.00
 -7 3 11 -1.36 0.00
 -5 3 11 0.81 0.00
 -3 3 11 3.03 0.00
 -1 3 11 -1.68 0.00
 1 3 11 0.44 0.00
 3 3 11 0.47 0.00
 5 3 11 1.34 0.00
 7 3 11 0.56 0.00
 -20 4 11 1.46 0.00
 -18 4 11 0.94 0.00
 -16 4 11 -1.41 0.00
 -14 4 11 0.21 0.00
 -12 4 11 1.16 0.00
 -10 4 11 0.06 0.00
 -8 4 11 0.06 0.00
 -6 4 11 0.88 0.00
 -4 4 11 0.42 0.00
 -2 4 11 -0.78 0.00
 0 4 11 -0.38 0.00
 2 4 11 1.09 0.00
 4 4 11 -0.56 0.00
 6 4 11 0.50 0.00
 -19 5 11 1.31 0.00
 -17 5 11 0.06 0.00
 -15 5 11 -0.91 0.00
 -13 5 11 -0.55 0.00
 -11 5 11 -1.89 0.00
 -9 5 11 0.68 0.00
 -7 5 11 0.37 0.00
 -5 5 11 -0.50 0.00
 -3 5 11 -2.24 0.00
 -1 5 11 0.46 0.00
 1 5 11 -2.05 0.00
 3 5 11 -0.09 0.00
 5 5 11 -1.28 0.00
 -18 6 11 -2.43 0.00
 -16 6 11 -0.59 0.00
 -14 6 11 2.40 0.00
 -12 6 11 0.99 0.00
 -10 6 11 0.58 0.00
 -8 6 11 -0.97 0.00
 -6 6 11 -0.98 0.00
 -4 6 11 0.73 0.00
 -2 6 11 0.40 0.00
 0 6 11 1.53 0.00
 2 6 11 -2.00 0.00
 4 6 11 2.92 0.00
 -17 7 11 0.77 0.00
 -15 7 11 -0.38 0.00
 -13 7 11 0.86 0.00
 -11 7 11 1.10 0.00
 -9 7 11 0.59 0.00
 -7 7 11 -0.49 0.00
 -5 7 11 0.34 0.00
 -3 7 11 1.57 0.00
 -1 7 11 -0.44 0.00
 1 7 11 2.13 0.00
 3 7 11 -0.60 0.00
 5 7 11 0.28 0.00
 -18 8 11 0.02 0.00
 -16 8 11 -0.27 0.00
 -14 8 11 -2.02 0.00
 -12 8 11 -0.90 0.00
 -10 8 11 -0.91 0.00
 -8 8 11 0.80 0.00
 -6 8 11 2.67 0.00
 -4 8 11 -3.54 0.00
 -2 8 11 -0.19 0.00
 0 8 11 0.88 0.00
 2 8 11 1.39 0.00
 4 8 11 -3.15 0.00
 -17 9 11 -0.58 0.00
 -15 9 11 0.73 0.00
 -13 9 11 0.03 0.00
 -11 9 11 -1.14 0.00
 -9 9 11 0.46 0.00
 -7 9 11 -0.43 0.00
 -5 9 11 0.95 0.00
 -3 9 11 -0.30 0.00
 -1 9 11 -0.75 0.00
 1 9 11 -3.24 0.00
 3 9 11 1.95 0.00
 -16 10 11 1.22 0.00
 -14 10 11 2.38 0.00
 -12 10 11 -1.45 0.00
 -10 10 11 -0.22 0.00
 -8 10 11 -1.34 0.00
 -6 10 11 -1.43 0.00
 -4 10 11 0.45 0.00
 -2 10 11 2.23 0.00
 0 10 11 -1.16 0.00
 2 10 11 -0.05 0.00
 -13 11 11 -0.89 0.00
 -11 11 11 2.47 0.00
 -9 11 11 0.55 0.00
 -7 11 11 0.73 0.00
 -5 11 11 -0.56 0.00
 -3 11 11 0.18 0.00
 -1 11 11 0.42 0.00
 1 11 11 2.11 0.00
 -12 12 11 1.88 0.00
 -10 12 11 -0.75 0.00
 -8 12 11 1.21 0.00
 -6 12 11 -1.79 0.00
 -4 12 11 1.10 0.00
 -2 12 11 -1.28 0.00
 -9 13 11 -1.79 0.00
 -7 13 11 1.30 0.00
 -5 13 11 1.40 0.00
 -20 0 12 -2.72 0.00
 -18 0 12 0.49 0.00
 -16 0 12 0.53 0.00
 -14 0 12 5.86 0.00
 -12 0 12 -0.86 0.00
 -10 0 12 -1.61 0.00
 -8 0 12 0.46 0.00
 -6 0 12 2.02 0.00
 -4 0 12 -3.13 0.00
 -2 0 12 -1.34 0.00
 0 0 12 1.74 0.00
 2 0 12 -0.59 0.00
 4 0 12 1.53 0.00
 -19 1 12 -0.96 0.00
 -17 1 12 0.03 0.00
 -15 1 12 -1.56 0.00
 -13 1 12 -1.09 0.00
 -11 1 12 1.54 0.00
 -9 1 12 0.79 0.00
 -7 1 12 -0.77 0.00
 -5 1 12 -0.79 0.00
 -3 1 12 1.02 0.00
 -1 1 12 -0.21 0.00
 1 1 12 -0.83 0.00
 3 1 12 0.86 0.00
 5 1 12 -1.90 0.00
 -18 2 12 1.18 0.00
 -16 2 12 -0.06 0.00
 -14 2 12 -2.11 0.00
 -12 2 12 -0.85 0.00
 -10 2 12 0.48 0.00
 -8 2 12 -0.39 0.00
 -6 2 12 0.13 0.00
 -4 2 12 2.62 0.00
 -2 2 12 0.27 0.00
 0 2 12 0.14 0.00
 2 2 12 0.04 0.00
 4 2 12 -0.08 0.00
 -19 3 12 0.59 0.00
 -17 3 12 0.68 0.00
 -15 3 12 1.59 0.00
 -13 3 12 1.84 0.00
 -11 3 12 -1.43 0.00
 -9 3 12 -1.27 0.00
 -7 3 12 0.14 0.00
 -5 3 12 0.56 0.00
 -3 3 12 -1.07 0.00
 -1 3 12 0.91 0.00
 1 3 12 -0.40 0.00
 3 3 12 -0.49 0.00
 5 3 12 1.83 0.00
 -18 4 12 -0.49 0.00
 -16 4 12 -2.56 0.00
 -14 4 12 -2.04 0.00
 -12 4 12 -0.13 0.00
 -10 4 12 0.51 0.00
 -8 4 12 0.52 0.00
 -6 4 12 -1.00 0.00
 -4 4 12 -1.68 0.00
 -2 4 12 -0.57 0.00
 0 4 12 -2.75 0.00
 2 4 12 0.81 0.00
 4 4 12 -0.54 0.00
 -17 5 12 -1.31 0.00
 -15 5 12 2.14 0.00
 -13 5 12 1.28 0.00
 -11 5 12 0.35 0.00
 -9 5 12 0.73 0.00
 -7 5 12 -0.40 0.00
 -5 5 12 0.58 0.00
 -3 5 12 0.68 0.00
 -1 5 12 1.00 0.00
 1 5 12 1.41 0.00
 3 5 12 0.30 0.00
 -18 6 12 -0.09 0.00
 -16 6 12 1.44 0.00
 -14 6 12 1.34 0.00
 -12 6 12 3.00 0.00
 -10 6 12 -0.76 0.00
 -8 6 12 -1.30 0.00
 -6 6 12 1.50 0.00
 -4 6 12 0.72 0.00
 -2 6 12 0.68 0.00
 0 6 12 1.78 0.00
 2 6 12 -0.98 0.00
 -17 7 12 0.41 0.00
 -15 7 12 -3.42 0.00
 -13 7 12 -3.74 0.00
 -11 7 12 -1.22 0.00
 -9 7 12 0.54 0.00
 -7 7 12 2.73 0.00
 -5 7 12 -3.23 0.00
 -3 7 12 -1.20 0.00
 -1 7 12 -0.79 0.00
 1 7 12 -0.03 0.00
 -16 8 12 1.25 0.00
 -14 8 12 1.65 0.00
 -12 8 12 -2.81 0.00
 -10 8 12 0.77 0.00
 -8 8 12 1.11 0.00
 -6 8 12 -0.07 0.00
 -4 8 12 -0.61 0.00
 -2 8 12 0.13 0.00
 0 8 12 -1.27 0.00
 2 8 12 2.07 0.00
 -15 9 12 2.47 0.00
 -13 9 12 0.38 0.00
 -11 9 12 1.04 0.00
 -9 9 12 -1.98 0.00
 -7 9 12 -4.09 0.00
 -5 9 12 3.06 0.00
 -3 9 12 2.15 0.00
 -1 9 12 -0.92 0.00
 1 9 12 -1.23 0.00
 -14 10 12 -2.29 0.00
 -12 10 12 3.16 0.00
 -10 10 12 -0.30 0.00
 -8 10 12 2.05 0.00
 -6 10 12 -1.95 0.00
 -4 10 12 0.37 0.00
 -2 10 12 0.95 0.00
 -11 11 12 0.34 0.00
 -9 11 12 0.84 0.00
 -7 11 12 1.66 0.00
 -5 11 12 0.99 0.00
 -3 11 12 -3.28 0.00
 -19 1 13 -0.38 0.00
 -17 1 13 -0.96 0.00
 -15 1 13 -3.27 0.00
 -13 1 13 -0.16 0.00
 -11 1 13 1.54 0.00
 -9 1 13 0.54 0.00
 -7 1 13 -2.57 0.00
 -5 1 13 2.78 0.00
 -3 1 13 0.14 0.00
 -1 1 13 -0.42 0.00
 1 1 13 -0.10 0.00
 3 1 13 -1.25 0.00
 -18 2 13 1.87 0.00
 -16 2 13 2.39 0.00
 -14 2 13 0.03 0.00
 -12 2 13 -1.42 0.00
 -10 2 13 -0.90 0.00
 -8 2 13 0.72 0.00
 -6 2 13 -0.45 0.00
 -4 2 13 0.04 0.00
 -2 2 13 2.92 0.00
 0 2 13 -0.79 0.00
 2 2 13 -0.85 0.00
 -17 3 13 -1.34 0.00
 -15 3 13 -2.23 0.00
 -13 3 13 2.71 0.00
 -11 3 13 -1.74 0.00
 -9 3 13 -0.71 0.00
 -7 3 13 0.56 0.00
 -5 3 13 -1.25 0.00
 -3 3 13 -1.57 0.00
 -1 3 13 -4.00 0.00
 1 3 13 2.34 0.00
 -18 4 13 -3.01 0.00
 -16 4 13 0.24 0.00
 -14 4 13 -0.35 0.00
 -12 4 13 2.18 0.00
 -10 4 13 1.88 0.00
 -8 4 13 0.12 0.00
 -6 4 13 0.63 0.00
 -4 4 13 -0.32 0.00
 -2 4 13 -0.35 0.00
 0 4 13 3.15 0.00
 2 4 13 -0.25 0.00
 -17 5 13 2.64 0.00
 -15 5 13 3.83 0.00
 -13 5 13 -0.02 0.00
 -11 5 13 -0.47 0.00
 -9 5 13 -0.73 0.00
 -7 5 13 1.11 0.00
 -5 5 13 0.43 0.00
 -3 5 13 1.73 0.00
 -1 5 13 3.04 0.00
 1 5 13 -1.98 0.00
 -16 6 13 -2.60 0.00
 -14 6 13 -2.49 0.00
 -12 6 13 -2.06 0.00
 -10 6 13 -1.20 0.00
 -8 6 13 1.72 0.00
 -6 6 13 -1.67 0.00
 -4 6 13 -1.21 0.00
 -2 6 13 -2.00 0.00
 0 6 13 -2.44 0.00
 -15 7 13 0.36 0.00
 -13 7 13 -3.51 0.00
 -11 7 13 2.13 0.00
 -9 7 13 1.25 0.00
 -7 7 13 -1.69 0.00
 -5 7 13 -0.09 0.00
 -3 7 13 0.33 0.00
 -1 7 13 0.08 0.00
 -14 8 13 2.57 0.00
 -12 8 13 1.42 0.00
 -10 8 13 -1.11 0.00
 -8 8 13 -2.57 0.00
 -6 8 13 2.46 0.00
 -4 8 13 2.01 0.00
 -2 8 13 0.04 0.00
 -13 9 13 3.54 0.00
 -11 9 13 -0.45 0.00
 -9 9 13 0.07 0.00
 -7 9 13 -1.80 0.00
 -5 9 13 1.00 0.00
 -3 9 13 -0.15 0.00
 -10 10 13 1.46 0.00
 -8 10 13 3.45 0.00
 -6 10 13 -0.84 0.00
 -16 0 14 -1.55 0.00
 -14 0 14 -1.08 0.00
 -12 0 14 0.40 0.00
 -10 0 14 1.11 0.00
 -8 0 14 -3.92 0.00
 -6 0 14 1.06 0.00
 -4 0 14 -2.15 0.00
 -2 0 14 0.71 0.00
 0 0 14 0.12 0.00
 -17 1 14 1.73 0.00
 -15 1 14 -1.54 0.00
 -13 1 14 0.66 0.00
 -11 1 14 -0.32 0.00
 -9 1 14 0.55 0.00
 -7 1 14 -0.73 0.00
 -5 1 14 1.19 0.00
 -3 1 14 2.48 0.00
 -1 1 14 -1.04 0.00
 -16 2 14 -0.76 0.00
 -14 2 14 2.15 0.00
 -12 2 14 -1.49 0.00
 -10 2 14 -1.43 0.00
 -8 2 14 3.12 0.00
 -6 2 14 -0.60 0.00
 -4 2 14 -0.17 0.00
 -2 2 14 -3.23 0.00
 0 2 14 2.00 0.00
 -17 3 14 -1.48 0.00
 -15 3 14 1.16 0.00
 -13 3 14 0.93 0.00
 -11 3 14 1.43 0.00
 -9 3 14 -0.52 0.00
 -7 3 14 1.28 0.00
 -5 3 14 -2.20 0.00
 -3 3 14 -2.47 0.00
 -1 3 14 2.60 0.00
 -16 4 14 3.93 0.00
 -14 4 14 -2.26 0.00
 -12 4 14 0.78 0.00
 -10 4 14 0.45 0.00
 -8 4 14 -1.08 0.00
 -6 4 14 0.46 0.00
 -4 4 14 2.31 0.00
 -2 4 14 3.92 0.00
 -15 5 14 0.28 0.00
 -13 5 14 -3.53 0.00
 -11 5 14 -1.10 0.00
 -9 5 14 1.02 0.00
 -7 5 14 -1.21 0.00
 -5 5 14 0.40 0.00
 -3 5 14 -1.72 0.00
 -14 6 14 -0.32 0.00
 -12 6 14 1.56 0.00
 -10 6 14 -0.27 0.00
 -8 6 14 -0.85 0.00
 -6 6 14 -0.40 0.00
 -4 6 14 0.30 0.00
 -13 7 14 1.99 0.00
 -11 7 14 0.68 0.00
 -9 7 14 -0.98 0.00
 -7 7 14 0.71 0.00
 -5 7 14 1.29 0.00
 -10 8 14 0.15 0.00
 -8 8 14 -0.19 0.00
 -6 8 14 0.37 0.00
 -15 1 15 2.43 0.00
 -13 1 15 0.12 0.00
 -11 1 15 -1.00 0.00
 -9 1 15 3.64 0.00
 -7 1 15 1.22 0.00
 -5 1 15 2.31 0.00
 -14 2 15 -1.30 0.00
 -12 2 15 0.51 0.00
 -10 2 15 -0.65 0.00
 -8 2 15 0.86 0.00
 -6 2 15 -2.90 0.00
 -4 2 15 -2.28 0.00
 -13 3 15 -0.05 0.00
 -11 3 15 0.83 0.00
 -9 3 15 -2.28 0.00
 -7 3 15 -0.56 0.00
 -5 3 15 1.21 0.00
 -12 4 15 -0.04 0.00
 -10 4 15 0.68 0.00
 -8 4 15 -0.96 0.00
 -6 4 15 1.91 0.00
 -11 5 15 -0.90 0.00
 -9 5 15 0.73 0.00
 -7 5 15 -0.72 0.00
 2 0 0 -29.32 0.00
 1 1 0 -46.63 0.00
 0 2 0 -113.37 0.00
 10 16 0 -1.25 0.00
 -1 1 1 -155.99 0.00
 11 15 1 0.25 0.00
 4 18 1 0.61 0.00
 -17 11 2 -1.22 0.00
 -15 13 2 -1.57 0.00
 -14 14 2 1.02 0.00
 -21 3 3 -0.69 0.00
 -19 9 4 -1.63 0.00
 -13 15 4 1.20 0.00
 2 0 6 -0.32 0.00
 13 7 6 -0.43 0.00
 9 11 7 2.21 0.00
 8 12 7 1.60 0.00
 12 0 8 -1.98 0.00
 12 2 8 1.71 0.00
 -19 9 8 2.39 0.00
 5 13 8 2.37 0.00
 1 15 8 1.00 0.00
 -3 15 9 0.18 0.00
 -4 2 11 -1.64 0.00
 -20 2 12 0.88 0.00
 -19 5 12 -1.16 0.00
 3 7 12 -1.21 0.00
 -8 12 12 -1.16 0.00
 0 0 0 0.00 0.00
# SQUEEZE RESULTS (Version = 150216)
# Note: Data are Listed for all Voids in the P1 Unit Cell
# i.e. Centre of Gravity, Solvent Accessible Volume,
# Recovered number of Electrons in the Void and
# Details about the Squeezed Material
;
loop_
_platon_missing_refln_index_h
_platon_missing_refln_index_k
_platon_missing_refln_index_l
_platon_missing_refln_theta
2 0 0 2.683
1 1 0 1.964
0 2 0 2.869
-1 1 1 2.275

_platon_squeeze_details          
;
TITL 1_a.res in C2/c
CELL   16.8934   14.1990   12.0673     90.00    115.99     90.00
SPGR C2/c
# Solvent Accessible Volume =       753
# Electrons Found in S.A.V. =       213
# Note: Atoms in Void as Cxxx and Qxxx all others
C101 0.913 0.387 0.043 !       2.54 eA-3
C102 0.779 0.250 0.049 !       2.20 eA-3
C103 0.159 0.298 0.422 !       1.99 eA-3
C104 0.168 0.269 0.367 !       1.47 eA-3
C105 0.130 0.249 0.246 !       1.09 eA-3
C106 0.950 0.300 0.207 !       1.03 eA-3
C107 1.000 0.328 0.250 !       0.96 eA-3
C108 0.901 0.283 0.244 !       0.83 eA-3
Q109 0.473 0.063 0.282 !       0.77 eA-3
C110 0.840 0.193 0.240 !       0.72 eA-3
C111 0.983 0.283 0.292 !       0.70 eA-3
Q112 0.095 0.280 0.155 !       0.68 eA-3
C113 0.782 0.154 0.145 !       0.58 eA-3
Q114 0.789 0.183 0.457 !       0.57 eA-3
Q115 0.304 0.466 0.358 !       0.52 eA-3
Q116 0.400 0.344 0.345 !       0.51 eA-3
;
loop_
_platon_squeeze_void_nr
_platon_squeeze_void_average_x
_platon_squeeze_void_average_y
_platon_squeeze_void_average_z
_platon_squeeze_void_volume
_platon_squeeze_void_count_electrons
_platon_squeeze_void_content
1 0.638 0.250 -0.112 375 107 ' '
2 0.138 0.750 -0.112 375 107 ' '

_platon_squeeze_void_probe_radius 1.20

_iucr_refine_instructions_details 
;

    2_sq.res created by SHELXL-2014/7

TITL 1_a.res in C2/c
REM Old TITL 1 in C2/c
REM SHELXT solution in C2/c
REM R1 0.192, Rweak 0.014, Alpha 0.036, Orientation as input
REM Formula found by SHELXT: C18 N2 O11 Mg2
REM 1_a.res in C2/c
REM 67 parameters refined using 0 restraints
REM Highest difference peak 2.156, deepest hole -1.050, 1-sigma level 0.236
REM 150 parameters refined using 0 restraints
REM Highest difference peak 2.131, deepest hole -0.468, 1-sigma level 0.206
REM 151 parameters refined using 0 restraints
REM Highest difference peak 2.129, deepest hole -0.464, 1-sigma level 0.203
REM Highest difference peak 2.130, deepest hole -0.527, 1-sigma level 0.206
REM 153 parameters refined using 1 restraints
REM Highest difference peak 2.131, deepest hole -0.564, 1-sigma level 0.206
REM Highest difference peak 0.606, deepest hole -0.422, 1-sigma level 0.068
CELL 0.71073 16.8934 14.199 12.0673 90 115.993 90
ZERR 4 0.0015 0.0013 0.0011 0 0.002 0
LATT 7
SYMM -X,+Y,0.5-Z
SFAC C H Mg O
UNIT 72 64 8 52
EQIV $1 1-X,+Y,1.5-Z
DFIX 0.85 0.01 O5 H5
DFIX 1.349 0.01 H5 H5_$1
SADI Mg1 H5 Mg1_$1 H5
 
L.S. 20
PLAN  20
TEMP 22
GRID
BOND $H
ABIN
fmap 2
acta
MERG 2
REM <olex2.extras>
REM <HklSrc "%.\\2_sq.hkl">
REM </olex2.extras>
 
WGHT    0.072500    4.012600
FVAR       0.29134
MG1   3    0.407794    0.812909    0.602624    11.00000    0.01649    0.02365 =
         0.02098   -0.00017    0.00577    0.00274
O1    4    0.510263    0.733841    0.624529    11.00000    0.03073    0.04808 =
         0.03556   -0.00271    0.01109    0.02113
O2    4    0.631064    0.715249    0.799183    11.00000    0.03094    0.04291 =
         0.02697   -0.01165    0.01059    0.00473
O3    4    0.812215    0.398842    0.602193    11.00000    0.02154    0.03816 =
         0.05163   -0.02007    0.00316    0.01011
O4    4    0.864550    0.493383    0.764030    11.00000    0.02569    0.05841 =
         0.04277   -0.02258   -0.00565    0.01594
O5    4    0.500000    0.900444    0.750000    10.50000    0.01820    0.02311 =
         0.02632    0.00000    0.00595    0.00000
O6    4    0.432163    0.901647    0.482389    11.00000    0.06702    0.07234 =
         0.04498    0.01902    0.01333   -0.02135
AFIX   3
H6A   2    0.487333    0.904527    0.504389    11.00000   -1.50000
H6B   2    0.417783    0.957567    0.491299    11.00000   -1.50000
AFIX   0
O7    4    0.318204    0.745620    0.443554    11.00000    0.03921    0.04317 =
         0.02710   -0.00560    0.00908   -0.00087
AFIX   3
H7A   2    0.340004    0.693660    0.434064    11.00000   -1.50000
H7B   2    0.311054    0.778060    0.380224    11.00000   -1.50000
AFIX   0
C1    1    0.582310    0.696155    0.688795    11.00000    0.02662    0.02957 =
         0.02809   -0.00197    0.01538    0.00277
C2    1    0.611983    0.623452    0.623646    11.00000    0.02114    0.02622 =
         0.02436   -0.00091    0.01018    0.00391
C3    1    0.692492    0.577630    0.679137    11.00000    0.02158    0.02737 =
         0.01885   -0.00312    0.00490    0.00219
AFIX  43
H3    2    0.730365    0.589577    0.761286    11.00000   -1.20000
AFIX   0
C4    1    0.716633    0.513690    0.611791    11.00000    0.02105    0.02680 =
         0.02496   -0.00090    0.00631    0.00529
C5    1    0.660102    0.496339    0.489251    11.00000    0.02688    0.03002 =
         0.02465   -0.00562    0.01028    0.00452
AFIX  43
H5A   2    0.676111    0.453248    0.444640    11.00000   -1.20000
AFIX   0
C6    1    0.579725    0.542727    0.432424    11.00000    0.02316    0.03221 =
         0.01873    0.00050    0.00410    0.00214
C7    1    0.556151    0.605633    0.501211    11.00000    0.02011    0.03214 =
         0.02373    0.00195    0.00404    0.00672
AFIX  43
H7    2    0.502050    0.636176    0.464358    11.00000   -1.20000
AFIX   0
C8    1    0.804669    0.465494    0.665189    11.00000    0.02235    0.03021 =
         0.03039   -0.00451    0.00573    0.00565
C9    1    0.523527    0.531974    0.303342    11.00000    0.02623    0.03565 =
         0.02363    0.00061    0.00752    0.00133
H5    2    0.528289    0.936090    0.724212    11.00000   -1.20000
HKLF 4
 
REM  1_a.res in C2/c
REM R1 =  0.0562 for    2140 Fo > 4sig(Fo)  and  0.0857 for all    3022 data
REM    153 parameters refined using      3 restraints
 
END  
     
WGHT      0.0725      4.0121 

REM Highest difference peak  0.464,  deepest hole -0.417,  1-sigma level  0.064
Q1    1   0.2817  0.6892  0.4416  11.00000  0.05    0.46
Q2    1   0.5108  0.8782  0.4572  11.00000  0.05    0.39
Q3    1   0.3963  0.9209  0.4005  11.00000  0.05    0.39
Q4    1   0.2670  0.7773  0.3978  11.00000  0.05    0.34
Q5    1   0.3861  0.9311  0.4878  11.00000  0.05    0.34
Q6    1   0.5966  0.6583  0.6573  11.00000  0.05    0.32
Q7    1   0.4626  0.8558  0.4162  11.00000  0.05    0.30
Q8    1   0.8330  0.4583  0.8236  11.00000  0.05    0.29
Q9    1   0.7570  0.4900  0.6536  11.00000  0.05    0.29
Q10   1   0.7003  0.5389  0.6441  11.00000  0.05    0.28
Q11   1   0.5000  0.5800  0.2500  10.50000  0.05    0.26
Q12   1   0.5678  0.9378  0.5026  11.00000  0.05    0.26
Q13   1   0.4687  0.5419  0.2745  11.00000  0.05    0.25
Q14   1   0.4660  0.7743  0.6199  11.00000  0.05    0.22
Q15   1   0.5919  0.6878  0.7714  11.00000  0.05    0.22
Q16   1   0.3133  0.7155  0.3352  11.00000  0.05    0.22
Q17   1   0.8216  0.4493  0.7395  11.00000  0.05    0.22
Q18   1   0.5936  0.6148  0.5619  11.00000  0.05    0.21
Q19   1   0.8372  0.4225  0.5837  11.00000  0.05    0.21
Q20   1   0.6800  0.4883  0.5655  11.00000  0.05    0.21

  REM The information below was added by Olex2.
  REM
  REM R1 = 0.0562 for 2140 Fo > 4sig(Fo) and 0.0857 for all 17897 data
  REM n/a parameters refined using n/a restraints
  REM Highest difference peak 0.46, deepest hole -0.42
  REM Mean Shift 0, Max Shift 0.000.

  REM +++ Tabular Listing of Refinement Information +++
  REM R1_all = 0.0857
  REM R1_gt = 0.0562
  REM wR_ref = 0.1542
  REM GOOF = 1.038
  REM Shift_max = 0.000
  REM Shift_mean = 0
  REM Reflections_all = 17897
  REM Reflections_gt = 2140
  REM Parameters = n/a
  REM Hole = -0.42
  REM Peak = 0.46
  REM Flack = n/a

  
;
_olex2_submission_special_instructions 'No special instructions were received'
